# Supplementary material for: 2-Methyl-1,2,3,4-tetra­hydro­isoquinolin-6-yl N-phenyl­carbamate
Source: Acta Crystallogr Sect E Struct Rep Online. 2009 Apr 18;65(Pt 5):o1058. doi: 10.1107/S1600536809013415 (PMC2977739; doi:10.1107/S1600536809013415)
Supplement: Supplementary file 1 [file e-65-o1058-sup1.cif]

##############################################################################
###                                                                        ###
###        Electronic paper (Acta Crystallographica Section E)             ###
###                                                                        ###
##############################################################################
#                                                                            #
# This CIF contains the data in a paper accepted for publication in Acta     #
# Crystallographica Section E. It conforms to the requirements of Notes      #
# for Authors for Section E, and has been peer reviewed under the auspices   #
# of the IUCr Commission on Journals.                                        #
#                                                                            #
# Full details of the Crystallographic Information File format               #
# are given in the paper "The Crystallographic Information File (CIF):       #
# a New Standard Archive File for Crystallography" by S. R. Hall, F. H.      #
# Allen and I. D. Brown [Acta Cryst. (1991), A47, 655-685].                  #
#                                                                            #
# The current version of the core CIF dictionary is obtainable from          #
# ftp://ftp.iucr.org/pub/cif_core.dic. The current version number is 2.4.    #
#                                                                            #
# Software is freely available for graphical display of the structure(s) in  #
# this CIF.  For information consult the CIF home page http://www.iucr.org/  #
# cif/home.html                                                              #
#                                                                            #
# This file may be used for bona fide research purposes within the           #
# scientific community so long as proper attribution is given to the journal # 
# article from which it was obtained.                                        #
#                                                                            #
##############################################################################
                                             
data_global
_audit_creation_method     'form.cif (version 2.0)'
_journal_data_validation_number     ?
_journal_date_recd_electronic     2009-04-08
_journal_date_accepted     2009-04-09
_journal_name_full     'Acta Crystallographica, Section E'
_journal_year     2009
_journal_volume     65
_journal_issue      5
_journal_page_first     o1058
_journal_page_last     o1058
_journal_paper_category     QO
_journal_coeditor_code     RK2138
_publ_contact_author_name     ' Zhui-Bai Qiu  '
_publ_contact_author_address
;
  Department of Medicinal Chemistry
  School of Pharmacy
  Fudan University
  138 Yixueyuan Road, shanghai, 200032
  China
;
_publ_contact_author_email     zbqiu@shmu.edu.cn
_publ_contact_author_fax     '+86 21 54237264'
_publ_contact_author_phone     '+86 21 54237595'
_publ_section_title
;
2-Methyl-1,2,3,4-tetrahydroisoquinolin-6-yl <i>N</i>-phenylcarbamate
;
loop_
    _publ_author_name
    _publ_author_address
    'Zhang, Qi-Hong'
;
Department of Medicinal Chemistry
School of Pharmacy
Fudan University
138 Yixueyuan Road
Shanghai 200032
People's Republic of China
;
    'Xie, Qiong'
;
Department of Medicinal Chemistry
School of Pharmacy
Fudan University
138 Yixueyuan Road
Shanghai 200032
People's Republic of China
;
    'Jing-Mei Wang'
;
Center of Analysis & Measurement
Fudan University
220 Handan Road
Shanghai 200433
People's Republic of China
;
    'Qiu, Zhui-Bai'
;
Department of Medicinal Chemistry
School of Pharmacy
Fudan University
138 Yixueyuan Road
Shanghai 200032
People's Republic of China
;
data_I
_chemical_name_systematic
;
2-Methyl-1,2,3,4-tetrahydroisoquinolin-6-yl <i>N</i>-phenylcarbamate
;
_chemical_name_common     ?
_chemical_formula_moiety     'C17 H18 N2 O2'
_chemical_formula_sum     'C17 H18 N2 O2'
_chemical_formula_iupac     'C17 H18 N2 O2'
_chemical_formula_weight     282.33
_chemical_melting_point     ?
_symmetry_cell_setting     'Monoclinic'
_symmetry_space_group_name_H-M     'P 21/c'
_symmetry_space_group_name_Hall     '-P 2ybc'
loop_
    _symmetry_equiv_pos_as_xyz
    'x, y, z'
    '-x, y+1/2, -z+1/2'
    '-x, -y, -z'
    'x, -y-1/2, z-1/2'
_cell_length_a     6.0653(6)
_cell_length_b     15.5540(17)
_cell_length_c     15.1817(16)
_cell_angle_alpha     90.00
_cell_angle_beta     93.488(2)
_cell_angle_gamma     90.00
_cell_volume     1429.6(3)
_cell_formula_units_Z     4
_cell_measurement_reflns_used     3056
_cell_measurement_theta_min     5.238
_cell_measurement_theta_max     55.027
_cell_measurement_temperature     293(2)
_exptl_crystal_description     'Block'
_exptl_crystal_colour     'Yellow'
_exptl_crystal_size_max     0.47
_exptl_crystal_size_mid     0.35
_exptl_crystal_size_min     0.31
_exptl_crystal_density_diffrn     1.312
_exptl_crystal_density_meas     ?
_exptl_crystal_density_method     'Not measured'
_exptl_crystal_F_000     600
_exptl_absorpt_coefficient_mu     0.087
_exptl_absorpt_correction_type     multiscan
_exptl_absorpt_process_details     '(SADABS; Sheldrick, 1996)'
_exptl_absorpt_correction_T_min     0.9583
_exptl_absorpt_correction_T_max     0.9632
_exptl_special_details
;
;
_diffrn_ambient_temperature     293(2)
_diffrn_radiation_type     MoK\a
_diffrn_radiation_wavelength     0.71073
_diffrn_radiation_source     'Fine--focus sealed tube'
_diffrn_radiation_monochromator     graphite
_diffrn_measurement_device_type     'Bruker SMART CCD area-detector'
_diffrn_measurement_method     '\f and \w'
_diffrn_detector_area_resol_mean     ?
_diffrn_reflns_number     7422
_diffrn_reflns_av_R_equivalents     0.0868
_diffrn_reflns_av_sigmaI/netI     0.0621
_diffrn_reflns_theta_min     1.88
_diffrn_reflns_theta_max     25.50
_diffrn_reflns_theta_full     25.50
_diffrn_measured_fraction_theta_max     0.998
_diffrn_measured_fraction_theta_full     0.998
_diffrn_reflns_limit_h_min     -7
_diffrn_reflns_limit_h_max     7
_diffrn_reflns_limit_k_min     -18
_diffrn_reflns_limit_k_max     13
_diffrn_reflns_limit_l_min     -18
_diffrn_reflns_limit_l_max     18
_diffrn_standards_number     ?
_diffrn_standards_interval_count     ?
_diffrn_standards_interval_time     ?
_diffrn_standards_decay_%     ?
_refine_special_details
;
 Refinement of <i>F</i>^2^ against ALL reflections. The weighted
 <i>R</i>--factor <i>wR</i> and goodness of fit <i>S</i> are based on
 <i>F</i>^2^, conventional <i>R</i>--factors <i>R</i> are based on <i>F</i>,
 with <i>F</i> set to zero for negative <i>F</i>^2^. The threshold expression
 of <i>F</i>^2^ > \s(<i>F</i>^2^) is used only for calculating
 <i>R</i>--factors(gt) <i>etc</i>. and is not relevant to the choice of
 reflections for refinement. <i>R</i>--factors based on <i>F</i>^2^ are
 statistically about twice as large as those based on <i>F</i>, and
 <i>R</i>--factors based on ALL data will be even larger.
;
_reflns_number_total     2662
_reflns_number_gt     2190
_reflns_threshold_expression     I>2\s(I)
_refine_ls_structure_factor_coef     Fsqd
_refine_ls_matrix_type     'Full'
_refine_ls_R_factor_all     0.0540
_refine_ls_R_factor_gt     0.0456
_refine_ls_wR_factor_gt     0.1221
_refine_ls_wR_factor_ref     0.1283
_refine_ls_goodness_of_fit_ref     1.015
_refine_ls_restrained_S_all     1.015
_refine_ls_number_reflns     2662
_refine_ls_number_parameters     196
_refine_ls_number_restraints     0
_refine_ls_hydrogen_treatment     mixed
_refine_ls_weighting_scheme     'Calc'
_refine_ls_weighting_details
                  'calc w=1/[\s^2^(Fo^2^)+(0.067P)^2^] where P=(Fo^2^+2Fc^2^)/3'
_atom_sites_solution_hydrogens     'Geom'
_atom_sites_solution_primary     'Direct'
_atom_sites_solution_secondary     'Difmap'
_refine_ls_shift/su_max     0.000
_refine_ls_shift/su_mean     0.000
_refine_diff_density_max     0.284
_refine_diff_density_min     -0.205
_refine_ls_extinction_method     'SHELXL97 (Sheldrick, 2008)'
_refine_ls_extinction_coef     0.0090(19)
_refine_ls_extinction_expression
                                  'Fc^*^=kFc[1+0.001xFc^2^\l^3^/sin(2\q)]^-1/4^'
loop_
    _atom_type_symbol
    _atom_type_description
    _atom_type_scat_dispersion_real
    _atom_type_scat_dispersion_imag
    _atom_type_scat_source
    'C' 'C' 0.0033 0.0016
                         'International Tables Vol C Tables 4.2.6.8 and 6.1.1.4'
    'H' 'H' 0.0000 0.0000
                         'International Tables Vol C Tables 4.2.6.8 and 6.1.1.4'
    'N' 'N' 0.0061 0.0033
                         'International Tables Vol C Tables 4.2.6.8 and 6.1.1.4'
    'O' 'O' 0.0106 0.0060
                         'International Tables Vol C Tables 4.2.6.8 and 6.1.1.4'
_computing_data_collection     'SMART (Bruker, 2000)'
_computing_cell_refinement     'SAINT (Bruker, 2000)'
_computing_data_reduction     'SAINT (Bruker, 2000)'
_computing_structure_solution     'SHELXS97 (Sheldrick, 2008)'
_computing_structure_refinement     'SHELXL97 (Sheldrick, 2008)'
_computing_molecular_graphics     'SHELXTL (Sheldrick, 2008)'
_computing_publication_material
                                  'SHELXTL (Sheldrick, 2008) and local programs'
loop_
    _atom_site_type_symbol
    _atom_site_label
    _atom_site_fract_x
    _atom_site_fract_y
    _atom_site_fract_z
    _atom_site_U_iso_or_equiv
    _atom_site_adp_type
    _atom_site_calc_flag
    _atom_site_refinement_flags
    _atom_site_occupancy
    _atom_site_disorder_assembly
    _atom_site_disorder_group
    N N1 0.2614(2) 0.25526(8) 0.60923(8) 0.0413(3) Uani d . 1 . .
    N N2 0.4681(2) 0.78297(8) 0.56012(7) 0.0411(3) Uani d . 1 . .
    O O1 0.15429(18) 0.36878(7) 0.69300(7) 0.0539(3) Uani d . 1 . .
    O O2 0.45190(18) 0.37476(6) 0.61019(7) 0.0508(3) Uani d . 1 . .
    C C1 0.2728(2) 0.33563(10) 0.64250(9) 0.0385(4) Uani d . 1 . .
    C C2 0.4760(2) 0.46370(9) 0.61918(9) 0.0402(4) Uani d . 1 . .
    C C3 0.6718(2) 0.49347(10) 0.65786(9) 0.0438(4) Uani d . 1 . .
    H H3 0.7760 0.4556 0.6831 0.053 Uiso calc R 1 . .
    C C4 0.7104(2) 0.58098(10) 0.65837(9) 0.0425(4) Uani d . 1 . .
    H H4 0.8422 0.6019 0.6846 0.051 Uiso calc R 1 . .
    C C5 0.5568(2) 0.63838(9) 0.62065(8) 0.0359(3) Uani d . 1 . .
    C C6 0.3585(2) 0.60679(9) 0.58205(8) 0.0349(3) Uani d . 1 . .
    C C7 0.3195(2) 0.51930(10) 0.58201(9) 0.0392(4) Uani d . 1 . .
    H H7 0.1872 0.4978 0.5568 0.047 Uiso calc R 1 . .
    C C8 0.6021(2) 0.73292(10) 0.62511(10) 0.0439(4) Uani d . 1 . .
    H H8A 0.5743 0.7534 0.6837 0.053 Uiso calc R 1 . .
    H H8B 0.7570 0.7426 0.6159 0.053 Uiso calc R 1 . .
    C C9 0.2354(2) 0.76007(10) 0.56625(10) 0.0443(4) Uani d . 1 . .
    H H9A 0.1441 0.7981 0.5289 0.053 Uiso calc R 1 . .
    H H9B 0.1946 0.7675 0.6266 0.053 Uiso calc R 1 . .
    C C10 0.1941(2) 0.66790(10) 0.53803(9) 0.0415(4) Uani d . 1 . .
    H H10A 0.0464 0.6513 0.5524 0.050 Uiso calc R 1 . .
    H H10B 0.2018 0.6637 0.4745 0.050 Uiso calc R 1 . .
    C C11 0.1091(2) 0.19113(9) 0.63109(8) 0.0368(3) Uani d . 1 . .
    C C12 -0.0867(2) 0.20917(10) 0.66984(9) 0.0430(4) Uani d . 1 . .
    H H12 -0.1227 0.2655 0.6834 0.052 Uiso calc R 1 . .
    C C13 -0.2280(3) 0.14259(11) 0.68815(10) 0.0490(4) Uani d . 1 . .
    H H13 -0.3596 0.1549 0.7139 0.059 Uiso calc R 1 . .
    C C14 -0.1782(3) 0.05886(12) 0.66912(11) 0.0555(5) Uani d . 1 . .
    H H14 -0.2737 0.0147 0.6826 0.067 Uiso calc R 1 . .
    C C15 0.0147(3) 0.04127(11) 0.62988(11) 0.0555(4) Uani d . 1 . .
    H H15 0.0488 -0.0151 0.6156 0.067 Uiso calc R 1 . .
    C C16 0.1585(3) 0.10679(10) 0.61141(10) 0.0456(4) Uani d . 1 . .
    H H16 0.2896 0.0941 0.5855 0.055 Uiso calc R 1 . .
    C C17 0.4991(3) 0.87447(10) 0.57824(12) 0.0585(5) Uani d . 1 . .
    H H17A 0.4182 0.9074 0.5337 0.088 Uiso calc R 1 . .
    H H17B 0.6533 0.8884 0.5780 0.088 Uiso calc R 1 . .
    H H17C 0.4464 0.8878 0.6350 0.088 Uiso calc R 1 . .
    H H1 0.360(3) 0.2430(11) 0.5712(10) 0.052(5) Uiso d . 1 . .
loop_
    _atom_site_aniso_label
    _atom_site_aniso_U_11
    _atom_site_aniso_U_22
    _atom_site_aniso_U_33
    _atom_site_aniso_U_12
    _atom_site_aniso_U_13
    _atom_site_aniso_U_23
    N1 0.0499(8) 0.0326(7) 0.0427(7) 0.0008(6) 0.0133(6) -0.0001(5)
    N2 0.0510(8) 0.0318(7) 0.0411(7) -0.0011(5) 0.0071(5) -0.0010(5)
    O1 0.0678(8) 0.0401(7) 0.0561(7) -0.0014(5) 0.0237(6) -0.0067(5)
    O2 0.0557(7) 0.0331(6) 0.0655(7) -0.0022(5) 0.0203(6) -0.0032(5)
    C1 0.0460(8) 0.0331(8) 0.0365(7) 0.0036(7) 0.0036(6) 0.0051(6)
    C2 0.0511(9) 0.0318(8) 0.0388(7) -0.0005(7) 0.0119(6) -0.0001(6)
    C3 0.0482(9) 0.0428(9) 0.0399(8) 0.0067(7) -0.0005(6) 0.0041(6)
    C4 0.0415(8) 0.0469(10) 0.0383(8) -0.0022(7) -0.0036(6) -0.0009(7)
    C5 0.0393(8) 0.0378(8) 0.0309(7) -0.0018(6) 0.0043(6) -0.0017(6)
    C6 0.0359(8) 0.0380(8) 0.0309(7) -0.0011(6) 0.0044(6) -0.0009(6)
    C7 0.0397(8) 0.0398(9) 0.0381(7) -0.0057(6) 0.0028(6) -0.0033(6)
    C8 0.0430(8) 0.0411(9) 0.0471(8) -0.0048(7) -0.0004(6) -0.0048(7)
    C9 0.0473(9) 0.0429(9) 0.0425(8) 0.0075(7) 0.0023(6) 0.0006(7)
    C10 0.0377(8) 0.0441(9) 0.0424(8) 0.0007(7) 0.0010(6) 0.0027(7)
    C11 0.0434(8) 0.0365(8) 0.0301(7) 0.0010(6) 0.0007(6) 0.0034(6)
    C12 0.0500(9) 0.0398(9) 0.0395(8) 0.0041(7) 0.0058(6) 0.0024(6)
    C13 0.0480(9) 0.0564(11) 0.0430(8) -0.0065(8) 0.0068(7) 0.0005(7)
    C14 0.0618(11) 0.0503(11) 0.0545(10) -0.0188(8) 0.0045(8) -0.0017(8)
    C15 0.0658(11) 0.0366(9) 0.0640(10) -0.0070(8) 0.0025(9) -0.0095(8)
    C16 0.0483(9) 0.0401(9) 0.0487(8) 0.0003(7) 0.0052(7) -0.0057(7)
    C17 0.0793(13) 0.0361(9) 0.0611(10) -0.0047(8) 0.0132(9) -0.0054(8)
_geom_special_details
;
 All s.u.'s (except the s.u. in the dihedral angle between two l.s. planes)
 are estimated using the full covariance matrix. The cell s.u.'s are taken
 into account individually in the estimation of s.u.'s in distances, angles
 and torsion angles; correlations between s.u.'s in cell parameters are only
 used when they are defined by crystal symmetry. An approximate (isotropic)
 treatment of cell s.u.'s is used for estimating s.u.'s involving l.s. planes.
;
loop_
    _geom_bond_atom_site_label_1
    _geom_bond_atom_site_label_2
    _geom_bond_site_symmetry_2
    _geom_bond_distance
    _geom_bond_publ_flag
    N1 C1 . 1.3485(19) ?
    N1 C11 . 1.4128(19) ?
    N1 H1 . 0.879(16) ?
    N2 C17 . 1.4596(19) ?
    N2 C8 . 1.4636(18) ?
    N2 C9 . 1.464(2) ?
    O1 C1 . 1.1989(17) ?
    O2 C1 . 1.3622(17) ?
    O2 C2 . 1.3970(18) ?
    C2 C3 . 1.373(2) ?
    C2 C7 . 1.379(2) ?
    C3 C4 . 1.381(2) ?
    C3 H3 . 0.9300 ?
    C4 C5 . 1.389(2) ?
    C4 H4 . 0.9300 ?
    C5 C6 . 1.395(2) ?
    C5 C8 . 1.497(2) ?
    C6 C7 . 1.381(2) ?
    C6 C10 . 1.505(2) ?
    C7 H7 . 0.9300 ?
    C8 H8A . 0.9700 ?
    C8 H8B . 0.9700 ?
    C9 C10 . 1.513(2) ?
    C9 H9A . 0.9700 ?
    C9 H9B . 0.9700 ?
    C10 H10A . 0.9700 ?
    C10 H10B . 0.9700 ?
    C11 C16 . 1.382(2) ?
    C11 C12 . 1.385(2) ?
    C12 C13 . 1.383(2) ?
    C12 H12 . 0.9300 ?
    C13 C14 . 1.372(2) ?
    C13 H13 . 0.9300 ?
    C14 C15 . 1.372(2) ?
    C14 H14 . 0.9300 ?
    C15 C16 . 1.381(2) ?
    C15 H15 . 0.9300 ?
    C16 H16 . 0.9300 ?
    C17 H17A . 0.9600 ?
    C17 H17B . 0.9600 ?
    C17 H17C . 0.9600 ?
loop_
    _geom_angle_atom_site_label_1
    _geom_angle_atom_site_label_2
    _geom_angle_atom_site_label_3
    _geom_angle_site_symmetry_1
    _geom_angle_site_symmetry_3
    _geom_angle
    _geom_angle_publ_flag
    C1 N1 C11 . . 125.86(13) ?
    C1 N1 H1 . . 115.2(11) ?
    C11 N1 H1 . . 118.9(11) ?
    C17 N2 C8 . . 109.37(12) ?
    C17 N2 C9 . . 109.81(12) ?
    C8 N2 C9 . . 109.00(12) ?
    C1 O2 C2 . . 119.22(11) ?
    O1 C1 N1 . . 128.26(14) ?
    O1 C1 O2 . . 124.08(14) ?
    N1 C1 O2 . . 107.64(12) ?
    C3 C2 C7 . . 121.30(13) ?
    C3 C2 O2 . . 117.29(13) ?
    C7 C2 O2 . . 121.04(13) ?
    C2 C3 C4 . . 118.48(13) ?
    C2 C3 H3 . . 120.8 ?
    C4 C3 H3 . . 120.8 ?
    C3 C4 C5 . . 121.47(14) ?
    C3 C4 H4 . . 119.3 ?
    C5 C4 H4 . . 119.3 ?
    C4 C5 C6 . . 119.11(14) ?
    C4 C5 C8 . . 119.75(12) ?
    C6 C5 C8 . . 121.09(13) ?
    C7 C6 C5 . . 119.39(13) ?
    C7 C6 C10 . . 120.88(13) ?
    C5 C6 C10 . . 119.70(13) ?
    C2 C7 C6 . . 120.26(13) ?
    C2 C7 H7 . . 119.9 ?
    C6 C7 H7 . . 119.9 ?
    N2 C8 C5 . . 113.52(11) ?
    N2 C8 H8A . . 108.9 ?
    C5 C8 H8A . . 108.9 ?
    N2 C8 H8B . . 108.9 ?
    C5 C8 H8B . . 108.9 ?
    H8A C8 H8B . . 107.7 ?
    N2 C9 C10 . . 110.88(12) ?
    N2 C9 H9A . . 109.5 ?
    C10 C9 H9A . . 109.5 ?
    N2 C9 H9B . . 109.5 ?
    C10 C9 H9B . . 109.5 ?
    H9A C9 H9B . . 108.1 ?
    C6 C10 C9 . . 112.26(12) ?
    C6 C10 H10A . . 109.2 ?
    C9 C10 H10A . . 109.2 ?
    C6 C10 H10B . . 109.2 ?
    C9 C10 H10B . . 109.2 ?
    H10A C10 H10B . . 107.9 ?
    C16 C11 C12 . . 119.11(14) ?
    C16 C11 N1 . . 117.77(14) ?
    C12 C11 N1 . . 123.12(14) ?
    C13 C12 C11 . . 119.42(15) ?
    C13 C12 H12 . . 120.3 ?
    C11 C12 H12 . . 120.3 ?
    C14 C13 C12 . . 121.43(16) ?
    C14 C13 H13 . . 119.3 ?
    C12 C13 H13 . . 119.3 ?
    C13 C14 C15 . . 119.02(16) ?
    C13 C14 H14 . . 120.5 ?
    C15 C14 H14 . . 120.5 ?
    C14 C15 C16 . . 120.44(16) ?
    C14 C15 H15 . . 119.8 ?
    C16 C15 H15 . . 119.8 ?
    C15 C16 C11 . . 120.57(15) ?
    C15 C16 H16 . . 119.7 ?
    C11 C16 H16 . . 119.7 ?
    N2 C17 H17A . . 109.5 ?
    N2 C17 H17B . . 109.5 ?
    H17A C17 H17B . . 109.5 ?
    N2 C17 H17C . . 109.5 ?
    H17A C17 H17C . . 109.5 ?
    H17B C17 H17C . . 109.5 ?
loop_
    _geom_torsion_atom_site_label_1
    _geom_torsion_atom_site_label_2
    _geom_torsion_atom_site_label_3
    _geom_torsion_atom_site_label_4
    _geom_torsion_site_symmetry_1
    _geom_torsion_site_symmetry_2
    _geom_torsion_site_symmetry_3
    _geom_torsion_site_symmetry_4
    _geom_torsion
    _geom_torsion_publ_flag
    C11 N1 C1 O1 . . . . -3.2(2) ?
    C11 N1 C1 O2 . . . . 175.23(12) ?
    C2 O2 C1 O1 . . . . -14.8(2) ?
    C2 O2 C1 N1 . . . . 166.71(12) ?
    C1 O2 C2 C3 . . . . 126.45(14) ?
    C1 O2 C2 C7 . . . . -60.49(18) ?
    C7 C2 C3 C4 . . . . -0.4(2) ?
    O2 C2 C3 C4 . . . . 172.59(12) ?
    C2 C3 C4 C5 . . . . -0.2(2) ?
    C3 C4 C5 C6 . . . . 0.5(2) ?
    C3 C4 C5 C8 . . . . 178.10(13) ?
    C4 C5 C6 C7 . . . . -0.1(2) ?
    C8 C5 C6 C7 . . . . -177.68(13) ?
    C4 C5 C6 C10 . . . . -177.79(12) ?
    C8 C5 C6 C10 . . . . 4.6(2) ?
    C3 C2 C7 C6 . . . . 0.8(2) ?
    O2 C2 C7 C6 . . . . -171.95(12) ?
    C5 C6 C7 C2 . . . . -0.5(2) ?
    C10 C6 C7 C2 . . . . 177.12(12) ?
    C17 N2 C8 C5 . . . . 171.44(13) ?
    C9 N2 C8 C5 . . . . 51.38(16) ?
    C4 C5 C8 N2 . . . . 161.06(13) ?
    C6 C5 C8 N2 . . . . -21.39(19) ?
    C17 N2 C9 C10 . . . . 173.79(12) ?
    C8 N2 C9 C10 . . . . -66.42(15) ?
    C7 C6 C10 C9 . . . . 164.33(13) ?
    C5 C6 C10 C9 . . . . -18.03(18) ?
    N2 C9 C10 C6 . . . . 48.87(16) ?
    C1 N1 C11 C16 . . . . -161.74(14) ?
    C1 N1 C11 C12 . . . . 19.2(2) ?
    C16 C11 C12 C13 . . . . 0.1(2) ?
    N1 C11 C12 C13 . . . . 179.23(13) ?
    C11 C12 C13 C14 . . . . 0.3(2) ?
    C12 C13 C14 C15 . . . . -1.0(2) ?
    C13 C14 C15 C16 . . . . 1.2(2) ?
    C14 C15 C16 C11 . . . . -0.8(2) ?
    C12 C11 C16 C15 . . . . 0.1(2) ?
    N1 C11 C16 C15 . . . . -179.00(13) ?
loop_
    _geom_hbond_atom_site_label_D
    _geom_hbond_atom_site_label_H
    _geom_hbond_atom_site_label_A
    _geom_hbond_site_symmetry_A
    _geom_hbond_distance_DH
    _geom_hbond_distance_HA
    _geom_hbond_distance_DA
    _geom_hbond_angle_DHA
    N1 H1 N2 3_666 0.879(16) 2.339(16) 3.1886(18) 162.5(14)
