# Supplementary material for: 2-Methyl-1,2,3,4-tetra­hydro­isoquinolin-6-yl N-phenyl­carbamate
Source: Acta Crystallogr Sect E Struct Rep Online. 2009 Apr 18;65(Pt 5):o1058. doi: 10.1107/S1600536809013415 (PMC2977739; doi:10.1107/S1600536809013415)
Supplement: Supplementary file 2 [file e-65-o1058-Isup2.hkl]

# 
# h,k,l, Fc-squared, Fo-squared, sigma(Fo-squared) and status flag 
# 
data_I
_shelx_title ' cd29164 in P2(1)/c' 
_shelx_refln_list_code          4 
_shelx_F_calc_maximum      216.02 
_exptl_crystal_F_000       600.00 
_reflns_d_resolution_high  0.8255 
 
loop_ 
 _symmetry_equiv_pos_as_xyz 
 'x, y, z' 
 '-x, y+1/2, -z+1/2' 
 '-x, -y, -z' 
 'x, -y-1/2, z-1/2' 
 
_cell_length_a     6.0653 
_cell_length_b    15.5540 
_cell_length_c    15.1817 
_cell_angle_alpha  90.000 
_cell_angle_beta   93.488 
_cell_angle_gamma  90.000 
 
_shelx_F_squared_multiplier     1.000 
 
loop_ 
 _refln_index_h 
 _refln_index_k 
 _refln_index_l 
 _refln_F_squared_calc 
 _refln_F_squared_meas 
 _refln_F_squared_sigma 
 _refln_observed_status 
   1   0   0     4621.11     3811.04     28.97 o 
   2   0   0     1326.99     1075.16     13.83 o 
   3   0   0     1717.79     1582.86     20.59 o 
   4   0   0      233.55      209.22      8.23 o 
   5   0   0       48.30       50.21      4.73 o 
   6   0   0       12.94       18.42      2.82 o 
   1   1   0      623.77      524.05     15.19 o 
   2   1   0      650.12      518.19     14.64 o 
   3   1   0      205.71      173.95      4.49 o 
   4   1   0        0.29       -0.01      0.87 o 
   5   1   0        4.56        4.80      1.25 o 
   6   1   0      227.50      240.24      6.45 o 
   0   2   0     2336.42     2558.52    165.80 o 
   1   2   0        5.74        5.46      0.94 o 
   2   2   0      101.99       80.85      3.93 o 
   3   2   0      925.96      803.35     83.37 o 
   4   2   0       12.64       18.44      1.67 o 
   5   2   0       13.90       14.51      1.58 o 
   6   2   0      406.86      412.65     21.26 o 
   7   2   0        2.64        3.24      2.87 o 
   1   3   0       26.50       32.95      2.93 o 
   2   3   0      999.80      965.60     33.25 o 
   3   3   0      208.10      209.78      5.09 o 
   4   3   0      158.64      151.49      4.62 o 
   5   3   0      135.23      124.45      4.91 o 
   6   3   0      161.50      162.38     17.51 o 
   7   3   0       47.34       49.21      6.85 o 
   0   4   0      312.70      382.30     30.54 o 
   1   4   0      192.25      192.70     16.73 o 
   2   4   0      148.34      152.16      6.84 o 
   3   4   0     1574.70     1532.28     56.32 o 
   4   4   0       54.11       52.68      3.51 o 
   5   4   0       43.97       34.32      4.55 o 
   6   4   0       17.40       20.67      3.08 o 
   7   4   0        6.77        5.73      3.11 o 
   1   5   0      236.17      250.33     19.67 o 
   2   5   0      317.08      374.20     31.36 o 
   3   5   0      245.43      242.41     21.67 o 
   4   5   0       78.15       76.82      4.06 o 
   5   5   0        5.26        9.96      2.18 o 
   6   5   0      105.55       98.44     11.40 o 
   7   5   0       16.85       17.42      3.21 o 
   0   6   0       70.18       85.35     10.16 o 
   1   6   0      176.41      210.34     13.63 o 
   2   6   0       25.19       34.27      5.97 o 
   3   6   0        0.12        0.52      0.46 o 
   4   6   0        4.16        3.46      1.28 o 
   5   6   0       31.30       35.09      4.49 o 
   6   6   0       20.84       23.67      3.47 o 
   1   7   0     1509.55     1808.78     92.42 o 
   2   7   0        9.40        7.97      0.92 o 
   3   7   0        8.87        9.16      1.14 o 
   4   7   0      130.25      120.64     16.33 o 
   5   7   0       26.28       25.94      3.74 o 
   6   7   0        6.30        7.12      2.07 o 
   0   8   0     4681.35     5396.64    712.25 o 
   1   8   0     2274.12     2775.06    147.81 o 
   2   8   0       23.19       29.14      2.18 o 
   3   8   0       24.78       19.77      3.30 o 
   4   8   0        7.61        6.83      1.80 o 
   5   8   0        7.61        6.90      1.91 o 
   6   8   0        0.74        0.79      1.45 o 
   1   9   0        0.34        2.03      0.94 o 
   2   9   0       49.15       57.02      3.07 o 
   3   9   0      489.42      456.56     55.77 o 
   4   9   0      292.56      290.51     47.50 o 
   5   9   0       76.42       64.67      7.85 o 
   6   9   0        5.61        6.10      2.29 o 
   0  10   0      277.80      246.93     38.28 o 
   1  10   0        1.18        1.18      0.67 o 
   2  10   0       75.28       78.12      8.35 o 
   3  10   0       92.89       81.88      8.10 o 
   4  10   0      479.56      434.22     43.91 o 
   5  10   0      126.73      113.30     15.51 o 
   6  10   0       27.96       32.79      7.29 o 
   1  11   0       38.62       40.48      3.56 o 
   2  11   0      667.53      671.27     66.90 o 
   3  11   0        7.97        6.85      1.91 o 
   4  11   0      416.17      376.27     51.38 o 
   5  11   0        2.85        4.12      1.97 o 
   0  12   0      276.49      236.36     39.71 o 
   1  12   0       39.53       41.37      5.67 o 
   2  12   0     1925.44     1965.09    198.60 o 
   3  12   0      436.94      388.83     59.37 o 
   4  12   0       11.32       11.00      2.87 o 
   5  12   0        5.12        8.53      2.51 o 
   1  13   0        0.69        2.82      1.10 o 
   2  13   0       81.47       70.59      6.42 o 
   3  13   0       30.91       33.16      3.87 o 
   4  13   0       11.70       16.78      3.19 o 
   5  13   0       32.76       40.88      4.87 o 
   0  14   0       17.48       21.28      6.73 o 
   1  14   0       24.03       18.70      2.94 o 
   2  14   0       18.03       18.62      2.90 o 
   3  14   0        6.08        4.33      1.88 o 
   4  14   0        0.84        0.49      1.65 o 
   1  15   0       69.88       76.27      6.75 o 
   2  15   0        2.00        2.84      1.61 o 
   3  15   0       30.46       32.83      6.29 o 
   4  15   0        0.42        0.17      1.70 o 
   0  16   0       34.36       47.47      6.23 o 
   1  16   0        0.17        0.99      1.23 o 
   2  16   0       14.39       11.70      2.66 o 
   3  16   0       32.36       31.73      4.98 o 
   1  17   0       16.12       26.66      5.48 o 
   2  17   0        2.93        3.79      2.06 o 
   3  17   0       48.71       65.15      7.79 o 
   0  18   0        0.74        1.99      2.62 o 
   1  18   0        0.43       -0.12      2.24 o 
   2  18   0        0.68        3.86      3.11 o 
  -6   1   1       20.03       19.40      2.94 o 
  -5   1   1       31.96       31.47      3.03 o 
  -4   1   1      246.86      224.45      6.12 o 
  -3   1   1      115.23      102.09      3.61 o 
  -2   1   1       83.73       66.71      2.37 o 
  -1   1   1     1387.52     1191.20     34.28 o 
   0   1   1     2617.96     2920.42    247.04 o 
   1   1   1     7455.70     7080.15    192.25 o 
   2   1   1     1025.89      868.10     11.87 o 
   3   1   1      231.56      218.06      4.36 o 
   4   1   1      120.69      114.73      3.05 o 
   5   1   1       30.60       32.83      2.01 o 
   6   1   1        0.00        0.50      1.26 o 
   7   1   1        0.42        2.62      2.62 o 
  -7   2   1        1.31        1.37      2.49 o 
  -6   2   1      162.06      181.55      7.22 o 
  -5   2   1      620.17      605.53     11.83 o 
  -4   2   1      378.25      394.29     11.86 o 
  -3   2   1      562.80      520.75      9.68 o 
  -2   2   1     2240.61     1942.93     94.08 o 
  -1   2   1     1951.45     1820.39     72.28 o 
   0   2   1     1512.32     1550.25    192.67 o 
   1   2   1      820.86      750.39     28.06 o 
   2   2   1        4.13        4.96      0.56 o 
   3   2   1       62.63       48.53      3.17 o 
   4   2   1       27.23       26.88      1.88 o 
   5   2   1      192.63      175.29      4.48 o 
   6   2   1       76.70       86.02      5.48 o 
   7   2   1        2.02        1.87      2.74 o 
  -7   3   1        3.93        4.77      2.30 o 
  -6   3   1        0.64       -0.42      1.29 o 
  -5   3   1      333.72      320.34     13.14 o 
  -4   3   1       73.42       81.69      3.77 o 
  -3   3   1      150.03      134.40      4.29 o 
  -2   3   1        1.31        1.25      0.36 o 
  -1   3   1     3276.10     3385.64    234.59 o 
   0   3   1       34.80       38.27      3.69 o 
   1   3   1      396.64      420.78     22.95 o 
   2   3   1       99.32       85.15      3.76 o 
   3   3   1      177.54      192.62      5.51 o 
   4   3   1       23.75       24.05      1.69 o 
   5   3   1      219.15      211.00      6.59 o 
   6   3   1       46.69       45.16      4.98 o 
   7   3   1       11.61       15.70      4.24 o 
  -7   4   1       32.88       41.36      4.62 o 
  -6   4   1       51.68       49.67      4.05 o 
  -5   4   1        2.23        3.73      1.49 o 
  -4   4   1       12.93       14.84      1.34 o 
  -3   4   1       21.38       22.62      1.32 o 
  -2   4   1        8.47       10.21      0.66 o 
  -1   4   1       37.73       34.85      3.33 o 
   0   4   1      329.41      331.23     23.27 o 
   1   4   1      209.47      210.35      9.60 o 
   2   4   1     2397.30     2502.32    106.59 o 
   3   4   1      158.36      185.14      9.45 o 
   4   4   1      236.78      219.43     11.73 o 
   5   4   1       27.65       26.45      2.41 o 
   6   4   1       25.66       21.22      3.36 o 
   7   4   1       15.56       13.70      4.11 o 
  -7   5   1        0.34        0.37      1.63 o 
  -6   5   1        6.45        6.56      2.06 o 
  -5   5   1       71.75       68.21      7.66 o 
  -4   5   1      100.04      104.80      7.43 o 
  -3   5   1       99.84       98.44      5.16 o 
  -2   5   1      481.27      563.81     41.81 o 
  -1   5   1       51.45       56.43      4.66 o 
   0   5   1       70.30       76.95      5.78 o 
   1   5   1       14.03       13.70      1.04 o 
   2   5   1     1125.53     1294.40     70.41 o 
   3   5   1      210.96      214.98     10.42 o 
   4   5   1       18.13       21.42      1.96 o 
   5   5   1        0.38        0.83      1.17 o 
   6   5   1       92.19       87.45      7.66 o 
   7   5   1        0.07        0.12      2.24 o 
  -6   6   1       14.25       18.62      3.10 o 
  -5   6   1       30.79       29.55      4.42 o 
  -4   6   1      123.70      109.56      8.66 o 
  -3   6   1       28.05       22.96      1.22 o 
  -2   6   1      188.84      204.99     16.87 o 
  -1   6   1     1248.85     1463.71    111.57 o 
   0   6   1     1084.48     1118.88     74.07 o 
   1   6   1      501.33      504.17     29.03 o 
   2   6   1      116.52      127.31      6.89 o 
   3   6   1        1.07        0.05      0.44 o 
   4   6   1       71.58       74.97      6.85 o 
   5   6   1        0.06        1.06      1.15 o 
   6   6   1        9.58        9.45      2.37 o 
  -6   7   1        0.01        0.31      1.45 o 
  -5   7   1        0.65        1.03      1.19 o 
  -4   7   1       34.40       33.69      5.86 o 
  -3   7   1      391.32      387.16     28.39 o 
  -2   7   1       51.21       65.22      5.59 o 
  -1   7   1      529.61      547.91     33.50 o 
   0   7   1     3278.26     3959.83    262.56 o 
   1   7   1     1190.22     1359.17     57.47 o 
   2   7   1       51.92       82.37      4.16 o 
   3   7   1       17.93       18.83      1.59 o 
   4   7   1       24.83       21.01      4.42 o 
   5   7   1       23.47       27.11      6.98 o 
   6   7   1       22.36       26.73      4.36 o 
  -6   8   1        1.33       -0.29      1.47 o 
  -5   8   1        5.23        4.86      1.77 o 
  -4   8   1       44.97       39.57      5.83 o 
  -3   8   1        2.48        4.23      0.88 o 
  -2   8   1       41.62       41.13      3.49 o 
  -1   8   1       91.95      106.09      7.58 o 
   0   8   1      240.19      253.13     24.30 o 
   1   8   1      150.97      145.88     12.87 o 
   2   8   1       11.54       11.25      0.99 o 
   3   8   1        5.27        4.36      0.81 o 
   4   8   1      112.21      102.82     17.82 o 
   5   8   1      102.20       89.37     18.50 o 
   6   8   1        3.33        5.68      2.06 o 
  -6   9   1        1.11        0.43      1.59 o 
  -5   9   1       19.45       18.24      3.13 o 
  -4   9   1       41.62       44.44      7.48 o 
  -3   9   1      861.65      776.51     36.64 o 
  -2   9   1        6.16        6.87      1.00 o 
  -1   9   1      216.99      218.24     15.79 o 
   0   9   1       57.43       60.14      5.72 o 
   1   9   1      163.05      176.05     16.34 o 
   2   9   1        6.44        4.29      1.02 o 
   3   9   1      173.97      155.12     20.26 o 
   4   9   1      320.26      304.44     44.20 o 
   5   9   1        6.67        7.47      2.18 o 
   6   9   1        0.29        1.69      1.77 o 
  -6  10   1       26.22       25.30      4.92 o 
  -5  10   1      196.44      180.42     24.18 o 
  -4  10   1      503.18      446.64     50.08 o 
  -3  10   1      884.14      867.87     69.11 o 
  -2  10   1        0.80        0.69      0.66 o 
  -1  10   1      246.00      241.46     16.41 o 
   0  10   1      386.82      432.07     40.19 o 
   1  10   1        0.42        1.09      0.64 o 
   2  10   1       30.33       21.46     11.80 o 
   3  10   1       14.87       14.96      2.55 o 
   4  10   1      216.22      202.52     24.31 o 
   5  10   1       25.86       23.69      6.85 o 
   6  10   1        4.67        4.16      2.93 o 
  -5  11   1       13.03       11.87      2.87 o 
  -4  11   1       47.66       46.74      7.29 o 
  -3  11   1       78.42       73.09      6.42 o 
  -2  11   1      483.47      467.31     44.45 o 
  -1  11   1      153.26      138.75      9.10 o 
   0  11   1       31.12       28.52      3.87 o 
   1  11   1      416.93      385.43     36.82 o 
   2  11   1       17.85       14.78      1.82 o 
   3  11   1       24.66       24.36      3.21 o 
   4  11   1       70.24       72.64      8.41 o 
   5  11   1       11.12        9.64      3.55 o 
  -5  12   1       15.44       18.56      3.37 o 
  -4  12   1        5.48        7.45      2.12 o 
  -3  12   1        8.64        8.60      2.20 o 
  -2  12   1        1.76        3.00      1.21 o 
  -1  12   1      350.13      316.93     28.58 o 
   0  12   1       10.98       11.28      1.38 o 
   1  12   1     1178.82     1218.71    118.01 o 
   2  12   1       65.79       74.29      4.22 o 
   3  12   1        3.87        5.49      1.93 o 
   4  12   1       24.69       28.56      4.73 o 
   5  12   1       48.01       44.51      4.91 o 
  -5  13   1        0.22        4.10      2.12 o 
  -4  13   1        2.61        2.29      1.67 o 
  -3  13   1        3.96        4.19      1.99 o 
  -2  13   1       73.46       67.55      7.43 o 
  -1  13   1       64.08       70.33      6.42 o 
   0  13   1       75.36       65.32      7.86 o 
   1  13   1      170.95      178.78     15.79 o 
   2  13   1      265.24      237.74     28.86 o 
   3  13   1       81.97       77.39      9.97 o 
   4  13   1       20.04       23.96      3.66 o 
   5  13   1        1.02        2.14      1.79 o 
  -4  14   1        8.18        8.08      3.30 o 
  -3  14   1       43.32       47.22      8.66 o 
  -2  14   1       12.48        8.66      1.68 o 
  -1  14   1       95.72       86.43     10.56 o 
   0  14   1        1.95        1.77      1.15 o 
   1  14   1       85.36       78.15      7.48 o 
   2  14   1       16.40       17.87      2.85 o 
   3  14   1        5.28        5.03      2.00 o 
   4  14   1       25.51       29.32      7.35 o 
  -4  15   1       30.22       31.21      4.40 o 
  -3  15   1       15.38       14.75      3.11 o 
  -2  15   1      151.29      125.36     12.43 o 
  -1  15   1       25.24       28.42      2.73 o 
   0  15   1       46.27       41.63      4.01 o 
   1  15   1        1.11        0.85      1.09 o 
   2  15   1       38.61       34.68      5.73 o 
   3  15   1        6.28        6.91      2.25 o 
   4  15   1       37.27       43.84      5.05 o 
  -3  16   1       12.73       15.13      3.08 o 
  -2  16   1        0.18       -0.26      1.49 o 
  -1  16   1        6.35        6.12      2.11 o 
   0  16   1       10.22        9.65      2.42 o 
   1  16   1        8.69        8.44      2.25 o 
   2  16   1       73.50       69.71      9.10 o 
   3  16   1        9.94       10.61      2.71 o 
  -3  17   1        1.58        3.18      2.23 o 
  -2  17   1        0.12        0.77      1.61 o 
  -1  17   1        0.00       -0.36      1.49 o 
   0  17   1        7.08        5.05      2.11 o 
   1  17   1        0.84        0.87      2.49 o 
   2  17   1        0.00       -0.60      1.52 o 
   3  17   1       14.14       17.92      3.47 o 
  -2  18   1        1.90        0.75      2.74 o 
  -1  18   1        1.15        1.11      1.98 o 
   0  18   1       49.12       64.77      5.02 o 
   1  18   1       47.66       52.20      7.48 o 
   2  18   1        0.20       -0.34      1.87 o 
  -6   0   2       22.78       22.55      4.36 o 
  -5   0   2       37.11       36.63      4.24 o 
  -4   0   2       10.66       14.08      2.87 o 
  -3   0   2       17.68       12.58      2.24 o 
  -2   0   2     1452.77     1325.57     16.85 o 
  -1   0   2       17.79       13.46      1.37 o 
   0   0   2      612.64      620.63     33.38 o 
   1   0   2    13086.82    13169.88    587.01 o 
   2   0   2        5.41        4.76      0.65 o 
   3   0   2       17.13       17.71      1.54 o 
   4   0   2      280.37      261.76      9.00 o 
   5   0   2        0.17        0.12      0.83 o 
   6   0   2       97.00      108.66      7.97 o 
   7   0   2       34.71       51.95      6.23 o 
  -7   1   2       37.67       58.31      6.60 o 
  -6   1   2       13.44       15.73      2.81 o 
  -5   1   2      182.65      170.10      5.01 o 
  -4   1   2      119.11      117.54      4.58 o 
  -3   1   2      166.50      160.32      6.92 o 
  -2   1   2      587.49      524.45     14.76 o 
  -1   1   2    13116.21    12135.34    266.10 o 
   0   1   2     1140.47     1382.97     29.41 o 
   1   1   2     2834.42     2962.99     67.72 o 
   2   1   2      943.04      837.37     23.78 o 
   3   1   2       45.99       41.01      1.89 o 
   4   1   2       79.89       71.80      2.43 o 
   5   1   2       93.83       91.13      3.08 o 
   6   1   2        9.08       11.23      1.90 o 
   7   1   2        0.00        0.25      2.49 o 
  -7   2   2        5.29        8.59      3.05 o 
  -6   2   2       13.36       14.14      2.68 o 
  -5   2   2       54.32       48.56      3.52 o 
  -4   2   2      140.50      136.84      4.91 o 
  -3   2   2     2575.36     2496.25     74.91 o 
  -2   2   2        0.92        1.42      0.52 o 
  -1   2   2     1299.79     1149.43     67.52 o 
   0   2   2     1225.09     1272.23    142.06 o 
   1   2   2     3367.01     3731.60    111.99 o 
   2   2   2      650.33      614.32     27.04 o 
   3   2   2      636.57      585.30     20.88 o 
   4   2   2       93.43       92.49      5.59 o 
   5   2   2        0.32        0.58      0.90 o 
   6   2   2       33.98       35.77      3.07 o 
   7   2   2        1.49        3.99      2.87 o 
  -7   3   2        0.01        1.59      2.06 o 
  -6   3   2       20.48       17.32      2.95 o 
  -5   3   2      102.30      103.68      4.93 o 
  -4   3   2      287.61      264.92     10.62 o 
  -3   3   2      952.23      933.31     33.03 o 
  -2   3   2      385.70      357.98     12.29 o 
  -1   3   2        2.22        4.91      0.75 o 
   0   3   2     1486.14     1579.29    214.74 o 
   1   3   2        2.03        2.37      0.39 o 
   2   3   2      331.07      308.70     15.37 o 
   3   3   2     1566.41     1604.81     69.79 o 
   4   3   2       90.17       84.35      2.84 o 
   5   3   2      563.67      567.67     35.22 o 
   6   3   2       30.91       45.00      7.79 o 
   7   3   2        1.28        0.37      2.49 o 
  -7   4   2        1.98        1.25      1.70 o 
  -6   4   2       25.22       21.89      3.99 o 
  -5   4   2      335.12      342.00     18.76 o 
  -4   4   2      152.75      141.70      8.97 o 
  -3   4   2     1569.42     1633.61     75.08 o 
  -2   4   2      775.03      805.01     48.50 o 
  -1   4   2        0.41        0.92      0.35 o 
   0   4   2      334.28      347.46     48.94 o 
   1   4   2      366.50      425.80     12.94 o 
   2   4   2      462.41      445.86     18.58 o 
   3   4   2      435.35      387.33     19.22 o 
   4   4   2        9.33        9.00      1.41 o 
   5   4   2      307.93      279.50     21.11 o 
   6   4   2        0.57        1.19      1.36 o 
   7   4   2        2.10        4.36      2.99 o 
  -7   5   2       13.56       17.93      3.36 o 
  -6   5   2       15.37       22.08      3.92 o 
  -5   5   2       96.12       81.83      6.29 o 
  -4   5   2      123.50      124.52      7.35 o 
  -3   5   2       10.05       10.18      0.86 o 
  -2   5   2       16.65       16.39      1.35 o 
  -1   5   2       12.44       16.22      1.76 o 
   0   5   2       45.62       42.53      3.32 o 
   1   5   2      433.64      441.88     31.89 o 
   2   5   2     2595.33     2849.80    174.71 o 
   3   5   2        1.94        1.66      0.61 o 
   4   5   2        8.61       11.16      1.75 o 
   5   5   2       37.13       34.22      2.61 o 
   6   5   2       57.11       60.52     12.46 o 
  -6   6   2        0.45        0.85      1.40 o 
  -5   6   2        0.03        0.56      1.14 o 
  -4   6   2        3.35        4.78      1.15 o 
  -3   6   2        1.45        0.43      0.54 o 
  -2   6   2      125.80      140.69      9.82 o 
  -1   6   2      157.81      177.94     17.76 o 
   0   6   2       97.18      101.79      7.45 o 
   1   6   2       96.62      106.95      9.00 o 
   2   6   2       46.35       59.05      4.12 o 
   3   6   2      120.75      127.94      9.33 o 
   4   6   2       40.20       38.89      3.81 o 
   5   6   2       10.39       10.83      2.55 o 
   6   6   2       30.37       31.62      3.83 o 
  -6   7   2        3.75        6.02      2.07 o 
  -5   7   2        0.00        0.54      1.14 o 
  -4   7   2        3.19        5.21      1.25 o 
  -3   7   2       24.53       22.87      2.14 o 
  -2   7   2      394.05      479.30     39.64 o 
  -1   7   2      171.85      198.68     17.65 o 
   0   7   2     1426.43     1669.01    122.95 o 
   1   7   2       77.56       99.23      8.88 o 
   2   7   2      265.96      315.06     13.76 o 
   3   7   2      135.37      138.42     14.20 o 
   4   7   2        5.63        6.93      1.39 o 
   5   7   2        6.77        6.19      2.55 o 
   6   7   2        2.29        3.15      1.80 o 
  -6   8   2        6.06        5.73      2.07 o 
  -5   8   2       15.49       13.14      3.43 o 
  -4   8   2        0.05       -0.19      0.83 o 
  -3   8   2       22.74       22.57      1.64 o 
  -2   8   2      116.37      120.06      6.82 o 
  -1   8   2      159.34      184.04     13.17 o 
   0   8   2       78.00       95.34      7.73 o 
   1   8   2     1159.94     1122.77     96.40 o 
   2   8   2       17.99       17.62      2.92 o 
   3   8   2      195.87      220.29     25.47 o 
   4   8   2       56.93       58.81      9.72 o 
   5   8   2        4.46        6.83      3.11 o 
   6   8   2        1.41        4.75      2.00 o 
  -6   9   2       16.50       15.59      3.17 o 
  -5   9   2       13.35       14.83      4.36 o 
  -4   9   2      201.21      168.33     10.50 o 
  -3   9   2       10.92       11.42      1.65 o 
  -2   9   2        7.37        7.33      1.08 o 
  -1   9   2       17.11       28.88      3.00 o 
   0   9   2      219.79      199.36     17.26 o 
   1   9   2       54.03       56.65      7.60 o 
   2   9   2      269.93      274.02     24.20 o 
   3   9   2        1.06        2.75      1.26 o 
   4   9   2      143.05      131.58     16.39 o 
   5   9   2        6.60        8.03      2.20 o 
   6   9   2       10.06       11.20      2.90 o 
  -6  10   2       14.84       16.69      3.32 o 
  -5  10   2       36.39       39.30      6.48 o 
  -4  10   2      207.32      188.04     22.12 o 
  -3  10   2      158.91      152.51     14.91 o 
  -2  10   2        3.30        3.23      0.84 o 
  -1  10   2       40.06       39.09      3.16 o 
   0  10   2       35.24       42.36      3.08 o 
   1  10   2        5.91        8.91      1.44 o 
   2  10   2        0.12        0.23      0.76 o 
   3  10   2      334.66      311.87     46.20 o 
   4  10   2       95.33       89.45     13.52 o 
   5  10   2       79.84       84.43     12.40 o 
   6  10   2        1.49        2.01      1.88 o 
  -5  11   2        0.77        0.51      1.58 o 
  -4  11   2       42.83       40.06      4.20 o 
  -3  11   2       90.69       76.92      6.48 o 
  -2  11   2       74.68       78.28      3.99 o 
  -1  11   2       94.33       82.11      5.58 o 
   0  11   2       40.94       34.75      3.08 o 
   1  11   2      100.65      104.46      9.75 o 
   2  11   2      355.71      318.40     44.77 o 
   3  11   2      181.71      176.18     22.50 o 
   4  11   2       54.47       52.29     12.27 o 
   5  11   2       12.99       15.80      3.21 o 
  -5  12   2       54.95       54.56      5.07 o 
  -4  12   2        0.01        0.52      1.45 o 
  -3  12   2      331.90      297.32     26.96 o 
  -2  12   2        3.08        2.85      1.20 o 
  -1  12   2      376.15      362.09     26.52 o 
   0  12   2       15.10       15.44      2.25 o 
   1  12   2      211.53      212.79     22.24 o 
   2  12   2      331.63      304.31     63.22 o 
   3  12   2       60.22       63.27      9.91 o 
   4  12   2       42.89       53.50      7.72 o 
   5  12   2        9.29       13.74      3.49 o 
  -5  13   2       12.09       13.86      3.19 o 
  -4  13   2       57.27       56.65      9.72 o 
  -3  13   2       22.56       25.76      2.66 o 
  -2  13   2       16.91       19.06      2.64 o 
  -1  13   2       11.37       15.19      1.67 o 
   0  13   2       30.76       34.47      2.61 o 
   1  13   2      323.72      324.41     33.13 o 
   2  13   2       10.58        9.32      2.16 o 
   3  13   2        7.30        9.45      2.37 o 
   4  13   2       33.06       38.63      6.73 o 
   5  13   2       18.57       17.18      3.43 o 
  -4  14   2        0.12        1.26      1.63 o 
  -3  14   2        1.28        2.54      2.24 o 
  -2  14   2      134.85      122.57     13.00 o 
  -1  14   2      778.83      696.60     71.87 o 
   0  14   2      137.38      138.88     11.53 o 
   1  14   2      346.18      314.39     32.14 o 
   2  14   2       88.28       89.28     17.32 o 
   3  14   2        4.51        6.48      2.06 o 
   4  14   2        7.73        9.23      3.05 o 
  -4  15   2       10.14       12.84      3.04 o 
  -3  15   2       15.19       16.14      3.68 o 
  -2  15   2       30.12       25.88      2.80 o 
  -1  15   2        4.75        1.01      1.52 o 
   0  15   2      260.10      219.79     16.78 o 
   1  15   2        2.90       -0.17      1.17 o 
   2  15   2        0.01       -0.14      1.31 o 
   3  15   2        7.61        9.58      2.60 o 
   4  15   2        3.55        7.63      3.99 o 
  -3  16   2       17.26       18.98      3.38 o 
  -2  16   2       32.19       32.37      3.32 o 
  -1  16   2        1.96       -0.36      2.87 o 
   0  16   2        8.61        7.46      2.37 o 
   1  16   2        1.96        2.28      1.64 o 
   2  16   2       18.63       19.56      3.32 o 
   3  16   2        0.30        2.25      1.82 o 
  -3  17   2        3.49        2.65      2.11 o 
  -2  17   2        2.39        6.35      3.36 o 
  -1  17   2        2.52        2.11      1.76 o 
   0  17   2        0.11        1.93      1.76 o 
   1  17   2        0.51        1.12      1.52 o 
   2  17   2       31.60       30.40      4.13 o 
   3  17   2        4.53        1.65      2.16 o 
  -2  18   2       11.85       21.80      5.23 o 
  -1  18   2        0.01       -0.20      1.72 o 
   0  18   2       17.11       28.90      5.98 o 
   1  18   2        0.50        1.12      2.99 o 
  -7   1   3        1.06        2.74      3.36 o 
  -6   1   3        0.23        0.50      1.54 o 
  -5   1   3      182.75      185.16      6.61 o 
  -4   1   3       10.70       10.06      1.80 o 
  -3   1   3       42.00       42.35      3.12 o 
  -2   1   3     1425.86     1342.14     33.67 o 
  -1   1   3     5662.99     5277.09    198.23 o 
   0   1   3      552.41      597.15     35.40 o 
   1   1   3     3687.36     4109.92    174.67 o 
   2   1   3     1116.68     1085.89     39.29 o 
   3   1   3       39.06       36.59      2.62 o 
   4   1   3       55.88       53.65      1.92 o 
   5   1   3      207.07      208.62      6.93 o 
   6   1   3        0.42        0.44      1.40 o 
   7   1   3       33.70       41.99      6.60 o 
  -7   2   3        2.10       -0.50      2.24 o 
  -6   2   3       58.79       61.46      4.61 o 
  -5   2   3        0.00        0.10      1.08 o 
  -4   2   3      126.97      111.83      4.62 o 
  -3   2   3      502.49      478.58     25.16 o 
  -2   2   3     1167.37     1067.23     29.63 o 
  -1   2   3      707.16      681.35     38.30 o 
   0   2   3      164.48      230.51      8.90 o 
   1   2   3    17661.24    20100.90    406.00 o 
   2   2   3      591.78      555.94     16.16 o 
   3   2   3        2.21        4.58      0.63 o 
   4   2   3     1189.18     1137.81     47.31 o 
   5   2   3      231.94      237.49     15.66 o 
   6   2   3        4.47        3.56      1.41 o 
   7   2   3        8.49       11.09      3.99 o 
  -7   3   3       78.88       83.92      5.77 o 
  -6   3   3       44.74       50.01      4.05 o 
  -5   3   3        4.44        4.92      1.72 o 
  -4   3   3        1.01        0.12      0.88 o 
  -3   3   3       20.14       28.52      2.25 o 
  -2   3   3      413.79      398.47     16.77 o 
  -1   3   3       73.36       77.43      7.07 o 
   0   3   3        0.10        0.73      0.39 o 
   1   3   3     1193.94     1424.95     43.91 o 
   2   3   3      104.43      107.56      8.33 o 
   3   3   3      109.07      128.80      6.40 o 
   4   3   3       93.95       97.73      4.46 o 
   5   3   3       18.01       23.04      3.23 o 
   6   3   3       33.08       36.80      3.89 o 
   7   3   3       36.49       39.62      6.73 o 
  -7   4   3        0.19        0.62      1.67 o 
  -6   4   3       68.24       67.76      4.98 o 
  -5   4   3        1.76        1.18      1.26 o 
  -4   4   3       73.35       67.66      8.47 o 
  -3   4   3      144.20      132.19      3.96 o 
  -2   4   3      107.65       97.23      7.78 o 
  -1   4   3       39.54       32.83      5.16 o 
   0   4   3      367.68      392.85     51.45 o 
   1   4   3      196.52      218.34      6.43 o 
   2   4   3      103.88      113.26      6.47 o 
   3   4   3      242.40      243.94     15.98 o 
   4   4   3       53.97       50.36      3.02 o 
   5   4   3       26.23       33.39      3.23 o 
   6   4   3       16.31       18.31      4.24 o 
  -7   5   3       22.45       25.54      3.92 o 
  -6   5   3       34.96       35.45      4.10 o 
  -5   5   3       83.74       76.41      3.68 o 
  -4   5   3       22.10       21.87      4.30 o 
  -3   5   3      796.22      853.74     59.07 o 
  -2   5   3      796.20      804.18     75.77 o 
  -1   5   3     1224.01     1316.32    124.66 o 
   0   5   3      371.19      410.37     50.45 o 
   1   5   3      541.62      687.89     20.41 o 
   2   5   3       75.09       92.30      5.49 o 
   3   5   3      149.08      152.45     13.02 o 
   4   5   3       19.45       23.85      2.25 o 
   5   5   3        1.82        2.54      1.22 o 
   6   5   3        6.39        7.60      3.74 o 
  -6   6   3       29.64       28.13      3.83 o 
  -5   6   3        6.29        5.15      2.24 o 
  -4   6   3       18.56       21.71      2.11 o 
  -3   6   3      224.38      218.58     14.29 o 
  -2   6   3       88.12       84.57      5.79 o 
  -1   6   3      222.73      262.58     24.34 o 
   0   6   3       25.84       36.94      7.57 o 
   1   6   3      189.31      161.99     16.05 o 
   2   6   3       80.33       70.29      4.50 o 
   3   6   3       81.25       94.01      6.22 o 
   4   6   3       77.30       82.16      7.07 o 
   5   6   3       18.65       22.31      4.17 o 
   6   6   3        0.75        3.93      1.80 o 
  -6   7   3       24.05       25.19      3.79 o 
  -5   7   3       66.26       58.78      8.91 o 
  -4   7   3      120.76      122.56      9.10 o 
  -3   7   3      162.04      158.06     13.64 o 
  -2   7   3      471.34      527.25     43.99 o 
  -1   7   3        0.07        0.09      0.47 o 
   0   7   3      481.92      516.08     43.42 o 
   1   7   3      630.08      653.76     65.52 o 
   2   7   3        0.34        0.65      0.50 o 
   3   7   3        0.80        0.56      0.77 o 
   4   7   3      106.47      114.53      9.63 o 
   5   7   3        6.90        9.74      2.25 o 
   6   7   3        0.09        0.34      1.45 o 
  -6   8   3        7.92        9.74      2.71 o 
  -5   8   3        9.87       11.02      2.43 o 
  -4   8   3      589.03      505.90     16.20 o 
  -3   8   3       13.56       15.27      2.12 o 
  -2   8   3        4.38        4.78      0.91 o 
  -1   8   3       99.59      106.17      8.69 o 
   0   8   3       49.68       48.32      4.82 o 
   1   8   3      241.96      243.41     25.32 o 
   2   8   3      125.31      121.22      9.74 o 
   3   8   3       77.09       73.73      5.15 o 
   4   8   3       27.62       28.16      3.52 o 
   5   8   3        2.97        2.28      1.52 o 
   6   8   3        4.22        4.72      2.09 o 
  -6   9   3       10.35       13.98      3.74 o 
  -5   9   3      110.63       97.34      5.86 o 
  -4   9   3      136.22      139.48      5.22 o 
  -3   9   3       67.41       70.72      6.22 o 
  -2   9   3      130.26      145.96     12.66 o 
  -1   9   3       12.15       10.43      1.27 o 
   0   9   3      695.69      739.93     56.05 o 
   1   9   3      176.42      164.15     17.13 o 
   2   9   3      121.39      112.09     17.95 o 
   3   9   3        3.77        3.76      1.22 o 
   4   9   3       55.43       52.87     12.02 o 
   5   9   3       16.31       21.33      5.48 o 
   6   9   3       34.13       35.81      7.97 o 
  -6  10   3        9.33       12.87      4.67 o 
  -5  10   3       14.19       16.57      3.13 o 
  -4  10   3       72.67       72.11      3.75 o 
  -3  10   3        2.42        1.49      0.98 o 
  -2  10   3      343.07      339.82     28.19 o 
  -1  10   3      368.81      370.03     28.14 o 
   0  10   3      215.10      229.07     19.31 o 
   1  10   3      177.11      158.46     20.02 o 
   2  10   3      115.55      117.50     21.68 o 
   3  10   3     1222.21     1186.82    194.95 o 
   4  10   3      345.72      307.49     57.05 o 
   5  10   3       15.56       17.27      3.07 o 
   6  10   3        0.01        0.48      1.93 o 
  -5  11   3        1.74        3.40      1.89 o 
  -4  11   3       79.94       79.41      5.42 o 
  -3  11   3      325.59      307.35     20.72 o 
  -2  11   3       50.03       51.16      3.13 o 
  -1  11   3        0.29        0.45      0.73 o 
   0  11   3       99.70       94.55      7.27 o 
   1  11   3      385.16      357.59     50.83 o 
   2  11   3      220.14      205.68     28.17 o 
   3  11   3      278.20      273.64     46.32 o 
   4  11   3        0.46        3.13      1.68 o 
   5  11   3        0.56        1.48      1.75 o 
  -5  12   3       29.90       29.97      4.31 o 
  -4  12   3       10.73        5.92      1.94 o 
  -3  12   3       18.56       20.50      2.44 o 
  -2  12   3       43.37       45.78      4.19 o 
  -1  12   3      416.99      401.13     29.28 o 
   0  12   3      267.81      255.73     23.77 o 
   1  12   3      270.05      258.61     13.66 o 
   2  12   3      243.52      227.42     38.27 o 
   3  12   3        0.71        1.33      1.44 o 
   4  12   3        7.44        8.28      2.36 o 
   5  12   3        5.90        9.23      2.68 o 
  -5  13   3        0.00       -0.46      1.52 o 
  -4  13   3       50.48       46.84      4.79 o 
  -3  13   3      213.60      208.20     13.80 o 
  -2  13   3      367.23      342.03     31.81 o 
  -1  13   3       43.25       44.41      3.49 o 
   0  13   3      194.30      201.32     14.60 o 
   1  13   3        0.56        0.24      1.22 o 
   2  13   3      126.60      128.38     20.87 o 
   3  13   3       38.38       38.61      5.17 o 
   4  13   3        1.68        1.85      1.79 o 
   5  13   3       54.83       58.32     11.59 o 
  -4  14   3       40.30       37.19      4.56 o 
  -3  14   3       20.14       21.84      2.67 o 
  -2  14   3      115.31       95.84      9.72 o 
  -1  14   3      230.89      211.76     12.00 o 
   0  14   3       12.76       12.90      1.98 o 
   1  14   3      100.09       81.95      9.41 o 
   2  14   3        8.01        8.07      2.20 o 
   3  14   3       34.71       32.84      5.11 o 
   4  14   3        7.46       11.54      2.84 o 
  -4  15   3        0.28        3.00      2.62 o 
  -3  15   3        3.85        6.40      2.12 o 
  -2  15   3        5.45        7.35      1.74 o 
  -1  15   3       43.60       38.87      4.01 o 
   0  15   3        0.06        0.51      1.05 o 
   1  15   3       22.59       13.69      2.66 o 
   2  15   3        7.88        8.22      3.43 o 
   3  15   3        1.36        0.21      1.63 o 
   4  15   3        7.59        8.05      2.42 o 
  -3  16   3        1.39        1.55      1.74 o 
  -2  16   3       52.47       51.18      5.65 o 
  -1  16   3       13.22       10.77      2.54 o 
   0  16   3        0.51        1.67      1.28 o 
   1  16   3        4.62        7.18      2.33 o 
   2  16   3        0.76        2.65      1.82 o 
   3  16   3        0.04        0.99      1.74 o 
  -3  17   3       11.69       12.67      2.93 o 
  -2  17   3        0.22        0.27      1.63 o 
  -1  17   3        0.59        2.07      1.61 o 
   0  17   3       16.11       15.82      4.61 o 
   1  17   3        4.06        3.95      2.07 o 
   2  17   3        1.19        2.80      1.91 o 
  -1  18   3        1.64        3.38      2.07 o 
   0  18   3       10.11       14.08      4.48 o 
   1  18   3        0.49       -0.37      2.87 o 
  -7   0   4        4.10        8.97      3.99 o 
  -6   0   4       24.00       25.79      4.98 o 
  -5   0   4      391.01      392.11     13.84 o 
  -4   0   4      101.17       80.38      5.73 o 
  -3   0   4      118.43       89.87      5.36 o 
  -2   0   4     1443.17     1324.15     18.59 o 
  -1   0   4    27577.60    26217.54   1599.01 o 
   0   0   4    46665.61    44601.63    740.61 o 
   1   0   4     4491.02     5124.31    302.05 o 
   2   0   4      100.02       94.46     12.54 o 
   3   0   4       27.28       26.31      1.77 o 
   4   0   4       32.39       27.16      1.88 o 
   5   0   4       26.43       24.13      2.84 o 
   6   0   4        0.03        0.00      1.99 o 
   7   0   4      104.62      133.83     10.34 o 
  -7   1   4       23.59       32.90      4.31 o 
  -6   1   4       91.19       99.72      5.68 o 
  -5   1   4      128.36      132.96      7.29 o 
  -4   1   4      245.18      227.10      9.97 o 
  -3   1   4     1132.97     1110.91     23.66 o 
  -2   1   4       71.67       62.11      4.61 o 
  -1   1   4     4046.17     3782.26    132.40 o 
   0   1   4    12670.46    13791.03    364.13 o 
   1   1   4     5446.45     6161.31    241.78 o 
   2   1   4      362.02      371.78     18.30 o 
   3   1   4      354.63      342.92     14.93 o 
   4   1   4       45.25       38.00      3.00 o 
   5   1   4      124.84      122.51      7.05 o 
   6   1   4       48.04       54.54      4.31 o 
   7   1   4       56.97       76.70      5.57 o 
  -7   2   4       38.55       55.94      7.60 o 
  -6   2   4      310.60      340.52     17.58 o 
  -5   2   4      218.98      198.65      7.54 o 
  -4   2   4       38.17       39.70      2.95 o 
  -3   2   4       88.62       82.15      3.65 o 
  -2   2   4     1097.16     1108.21     45.01 o 
  -1   2   4       61.56       68.95      3.22 o 
   0   2   4       28.66       36.73      3.72 o 
   1   2   4       38.51       39.57      2.39 o 
   2   2   4        5.54        6.92      0.49 o 
   3   2   4        5.50        3.79      0.56 o 
   4   2   4      290.00      261.10      9.94 o 
   5   2   4      191.53      161.53      8.87 o 
   6   2   4      119.77      130.69      7.60 o 
   7   2   4        8.18        9.84      4.11 o 
  -7   3   4       73.58       79.64      5.85 o 
  -6   3   4      188.19      216.27     18.13 o 
  -5   3   4        0.68        0.57      1.14 o 
  -4   3   4        4.67        4.78      1.45 o 
  -3   3   4       31.81       35.86      2.55 o 
  -2   3   4      410.01      416.74     26.49 o 
  -1   3   4       74.45       88.67      6.21 o 
   0   3   4       70.69       77.54      3.93 o 
   1   3   4      135.66      165.86      6.70 o 
   2   3   4       33.01       39.19      2.64 o 
   3   3   4      150.96      150.42      4.65 o 
   4   3   4      210.32      190.27     13.48 o 
   5   3   4      147.30      137.70     10.49 o 
   6   3   4        0.09        0.14      1.08 o 
  -7   4   4       23.23       25.41      4.01 o 
  -6   4   4       43.99       45.10      6.48 o 
  -5   4   4        1.13        2.79      1.45 o 
  -4   4   4        9.60        7.83      1.67 o 
  -3   4   4      415.64      415.73     14.00 o 
  -2   4   4      911.63      929.77     74.55 o 
  -1   4   4       67.35       53.23      3.40 o 
   0   4   4      109.18       86.35     13.59 o 
   1   4   4     2990.46     3753.13     54.71 o 
   2   4   4      173.22      203.70      9.15 o 
   3   4   4      286.98      306.04     17.73 o 
   4   4   4       24.69       24.62      2.37 o 
   5   4   4        6.38        6.97      1.53 o 
   6   4   4       39.03       44.45      5.96 o 
  -6   5   4       10.66       10.40      2.51 o 
  -5   5   4        0.91        1.99      1.36 o 
  -4   5   4      103.60      108.31     13.71 o 
  -3   5   4      106.60      105.21      7.38 o 
  -2   5   4      378.70      416.91     33.50 o 
  -1   5   4       51.09       45.71      5.05 o 
   0   5   4      324.64      338.35     40.59 o 
   1   5   4       91.23      124.45      3.67 o 
   2   5   4       14.80       16.69      1.56 o 
   3   5   4        0.87        1.16      0.79 o 
   4   5   4       27.55       27.18      2.32 o 
   5   5   4        0.15        0.53      0.95 o 
   6   5   4       13.63       10.09      3.36 o 
  -6   6   4        5.23        3.33      1.89 o 
  -5   6   4       25.20       26.60      2.69 o 
  -4   6   4       10.32       11.82      1.47 o 
  -3   6   4       14.14       13.53      1.58 o 
  -2   6   4      411.50      445.05     34.26 o 
  -1   6   4      157.14      143.85     14.22 o 
   0   6   4      350.90      370.64     52.95 o 
   1   6   4      376.91      437.83     26.97 o 
   2   6   4      260.52      288.74     18.76 o 
   3   6   4       53.24       55.46      8.07 o 
   4   6   4        3.93        2.50      1.05 o 
   5   6   4      211.79      213.85     21.90 o 
   6   6   4        9.42        7.60      3.24 o 
  -6   7   4        4.76        5.06      2.15 o 
  -5   7   4        3.51        3.09      1.52 o 
  -4   7   4       13.77       12.91      1.59 o 
  -3   7   4        9.37       12.05      1.37 o 
  -2   7   4      567.43      566.83     50.89 o 
  -1   7   4      387.69      448.77     45.75 o 
   0   7   4      146.02      156.86     21.85 o 
   1   7   4        4.91        5.43      0.96 o 
   2   7   4        0.02       -0.10      0.67 o 
   3   7   4       18.40       15.50      1.77 o 
   4   7   4       22.92       24.64      2.94 o 
   5   7   4        2.59        3.42      1.72 o 
   6   7   4        7.06        5.48      2.16 o 
  -6   8   4        2.81        2.38      1.79 o 
  -5   8   4        0.26        1.62      1.44 o 
  -4   8   4       14.40       19.46      2.09 o 
  -3   8   4       14.21       16.41      1.61 o 
  -2   8   4      587.77      602.20     52.49 o 
  -1   8   4     1965.08     2271.49    205.45 o 
   0   8   4      951.34     1021.22     82.29 o 
   1   8   4      635.80      707.76     59.76 o 
   2   8   4      432.69      470.15     41.20 o 
   3   8   4       57.84       69.52      6.02 o 
   4   8   4       60.92       70.02      7.40 o 
   5   8   4       49.84       62.56     11.90 o 
   6   8   4        2.58        1.75      2.06 o 
  -6   9   4       17.41       15.02      3.21 o 
  -5   9   4      183.93      177.30     11.09 o 
  -4   9   4      240.09      233.05     10.06 o 
  -3   9   4       70.05       69.14      4.39 o 
  -2   9   4        7.47        8.72      1.23 o 
  -1   9   4        0.03        0.79      0.64 o 
   0   9   4      567.43      537.65     47.58 o 
   1   9   4       27.55       31.01      2.09 o 
   2   9   4     1003.49     1067.30    140.05 o 
   3   9   4       49.67       52.86      6.63 o 
   4   9   4       34.73       31.90      5.54 o 
   5   9   4      110.20      100.38     17.01 o 
   6   9   4        6.91        6.43      2.87 o 
  -6  10   4       56.64       61.83      7.16 o 
  -5  10   4        6.66        8.16      2.47 o 
  -4  10   4      581.55      502.16     20.00 o 
  -3  10   4      164.18      153.16     16.35 o 
  -2  10   4        3.87        6.02      1.11 o 
  -1  10   4       83.30       73.85      5.27 o 
   0  10   4       41.78       38.67      3.42 o 
   1  10   4      174.13      189.80     11.59 o 
   2  10   4      236.66      213.72     35.84 o 
   3  10   4      129.57      134.60     25.67 o 
   4  10   4       36.97       42.44      7.04 o 
   5  10   4       78.08       78.58      7.79 o 
  -5  11   4       69.72       77.82      8.91 o 
  -4  11   4       22.31       22.80      2.64 o 
  -3  11   4        7.61        5.02      1.71 o 
  -2  11   4        2.58        2.55      0.94 o 
  -1  11   4       17.48       18.77      1.70 o 
   0  11   4      162.61      150.91     13.31 o 
   1  11   4      449.94      479.84     36.66 o 
   2  11   4      373.65      361.73     57.06 o 
   3  11   4      403.13      388.51     65.97 o 
   4  11   4      178.64      165.32     29.48 o 
   5  11   4      115.57      132.11     23.68 o 
  -5  12   4        1.33        1.04      1.70 o 
  -4  12   4        0.09        0.33      1.12 o 
  -3  12   4      560.58      525.43     34.59 o 
  -2  12   4      835.28      862.34     54.20 o 
  -1  12   4       67.66       69.46      5.29 o 
   0  12   4       91.10      108.22      5.54 o 
   1  12   4      178.91      190.47     15.77 o 
   2  12   4      508.60      496.79     75.85 o 
   3  12   4        3.69        4.73      1.82 o 
   4  12   4        1.26        2.49      1.80 o 
   5  12   4       40.95       47.03      5.14 o 
  -5  13   4        6.13        7.77      2.71 o 
  -4  13   4        8.54       11.04      2.69 o 
  -3  13   4      560.65      489.84     36.53 o 
  -2  13   4      348.24      311.09     32.28 o 
  -1  13   4      169.47      171.94     13.94 o 
   0  13   4      125.07      133.38      7.25 o 
   1  13   4       26.20       26.67      3.55 o 
   2  13   4       20.52       21.85      5.67 o 
   3  13   4       19.90       21.87      3.41 o 
   4  13   4        0.07        1.02      1.65 o 
  -4  14   4       26.59       31.44      4.22 o 
  -3  14   4        0.06        0.30      1.04 o 
  -2  14   4        0.15        0.88      1.15 o 
  -1  14   4        3.95        3.66      1.43 o 
   0  14   4      114.70      120.74      8.16 o 
   1  14   4       23.03       19.67      3.07 o 
   2  14   4        0.76        2.02      1.65 o 
   3  14   4        7.64        7.40      2.36 o 
   4  14   4        0.26        0.90      1.75 o 
  -4  15   4        5.52        8.79      2.69 o 
  -3  15   4        9.58       15.65      2.42 o 
  -2  15   4       30.93       23.66      2.73 o 
  -1  15   4        6.00        5.02      1.97 o 
   0  15   4       33.58       37.48      4.24 o 
   1  15   4       79.07       71.26      7.97 o 
   2  15   4        0.01       -1.31      1.31 o 
   3  15   4        1.12       -0.16      1.67 o 
   4  15   4        0.59        1.15      1.87 o 
  -3  16   4        1.81        3.70      1.97 o 
  -2  16   4        1.88        7.16      2.20 o 
  -1  16   4        4.65        5.29      2.07 o 
   0  16   4       26.19       32.52      3.94 o 
   1  16   4        4.12        8.23      2.33 o 
   2  16   4        6.88        9.59      2.66 o 
   3  16   4       63.96       68.63     13.52 o 
  -2  17   4        0.83        0.62      1.52 o 
  -1  17   4       16.10       23.92      3.64 o 
   1  17   4        4.14        3.63      2.74 o 
   2  17   4        8.56       10.42      2.82 o 
  -1  18   4        0.22        2.12      2.74 o 
   0  18   4       13.23       18.31      5.11 o 
   1  18   4       12.58       13.13      3.10 o 
  -7   1   5       33.91       40.58      6.79 o 
  -6   1   5       16.23       20.38      3.34 o 
  -5   1   5       34.27       39.97      3.57 o 
  -4   1   5       85.68       87.48      4.36 o 
  -3   1   5       40.66       36.92      2.64 o 
  -2   1   5      558.21      506.08     15.49 o 
  -1   1   5     5937.29     6147.34    275.13 o 
   0   1   5      300.98      317.25     14.92 o 
   1   1   5      622.55      687.60     28.82 o 
   2   1   5      152.30      161.90      6.90 o 
   3   1   5       44.14       46.68      2.58 o 
   4   1   5      263.30      259.17      9.87 o 
   5   1   5       59.05       55.72      3.15 o 
   6   1   5        4.83        6.65      2.30 o 
  -7   2   5       22.76       30.90      6.48 o 
  -6   2   5       71.72       83.04      5.37 o 
  -5   2   5      264.82      262.21      8.60 o 
  -4   2   5       62.50       64.42      3.79 o 
  -3   2   5        0.18        1.18      0.92 o 
  -2   2   5      540.99      524.52     18.52 o 
  -1   2   5     1596.96     1764.43    115.15 o 
   0   2   5      676.79      738.39     30.97 o 
   1   2   5     2205.71     2664.74    119.02 o 
   2   2   5     2193.82     2313.82     90.19 o 
   3   2   5      257.95      253.65     11.83 o 
   4   2   5       88.82       79.65      2.83 o 
   5   2   5      368.18      334.99     21.06 o 
   6   2   5        4.48        5.29      3.99 o 
  -7   3   5        0.07        1.99      3.49 o 
  -6   3   5      198.61      235.50      8.63 o 
  -5   3   5      136.92      144.72      7.04 o 
  -4   3   5      512.21      466.96     23.77 o 
  -3   3   5       81.46       71.21      4.77 o 
  -2   3   5       21.69       17.52      1.51 o 
  -1   3   5       15.21       10.85      1.23 o 
   0   3   5       44.79       48.48      2.17 o 
   1   3   5      824.83      972.02     50.26 o 
   2   3   5      574.31      591.35     28.01 o 
   3   3   5      736.42      681.88     41.63 o 
   4   3   5       88.22       77.80      4.27 o 
   5   3   5        2.50        0.98      1.04 o 
   6   3   5       17.70       15.50      2.90 o 
  -7   4   5        1.21        1.49      3.36 o 
  -6   4   5        4.01        1.64      1.63 o 
  -5   4   5      133.29      127.63     10.59 o 
  -4   4   5      155.65      140.02     10.84 o 
  -3   4   5      215.15      217.55     15.51 o 
  -2   4   5      293.30      294.97     16.77 o 
  -1   4   5        2.55        2.55      0.50 o 
   0   4   5        5.98        6.91      1.33 o 
   1   4   5     1366.91     1535.80     77.12 o 
   2   4   5     1592.67     1735.66    118.08 o 
   3   4   5        0.19        0.14      0.71 o 
   4   4   5       44.65       46.64      2.69 o 
   5   4   5       23.85       26.82      2.63 o 
   6   4   5       27.80       37.33      5.00 o 
  -6   5   5        0.42       -0.75      1.87 o 
  -5   5   5        8.30        9.69      2.80 o 
  -4   5   5        3.47        1.56      1.23 o 
  -3   5   5       32.48       29.08      2.09 o 
  -2   5   5      313.45      325.97     29.61 o 
  -1   5   5      172.74      162.29     10.70 o 
   0   5   5      102.41       94.48      9.12 o 
   1   5   5      184.02      213.67      2.49 o 
   2   5   5       38.11       43.38     10.99 o 
   3   5   5        8.57       11.13      1.53 o 
   4   5   5        2.00        3.83      1.14 o 
   5   5   5      148.06      150.09     14.41 o 
   6   5   5       37.37       27.15      3.81 o 
  -6   6   5        8.32        5.41      2.07 o 
  -5   6   5       68.78       70.19     12.83 o 
  -4   6   5      135.54      134.24     10.52 o 
  -3   6   5      171.58      165.01     19.13 o 
  -2   6   5      358.56      374.93     40.18 o 
  -1   6   5     1340.47     1428.55     97.76 o 
   0   6   5      980.08      978.76    124.03 o 
   1   6   5        0.01        0.58      0.44 o 
   2   6   5        4.71        7.10      1.85 o 
   3   6   5      104.21      108.37      9.24 o 
   4   6   5        0.35        1.04      0.91 o 
   5   6   5       41.30       47.35      5.73 o 
   6   6   5       48.82       36.87      6.29 o 
  -6   7   5       15.52       19.09      3.39 o 
  -5   7   5        3.65        2.67      1.54 o 
  -4   7   5      212.06      178.91      8.29 o 
  -3   7   5        8.08        6.67      1.12 o 
  -2   7   5       20.87       22.18      1.80 o 
  -1   7   5      714.29      723.67     57.41 o 
   0   7   5       46.54       59.66      5.50 o 
   1   7   5      143.65      157.43      9.16 o 
   2   7   5        8.22        7.96      1.30 o 
   3   7   5      130.72      141.79     16.34 o 
   4   7   5       22.22       25.00      2.42 o 
   5   7   5        1.76        1.10      1.21 o 
   6   7   5        1.40        2.37      2.37 o 
  -6   8   5        0.76        1.11      1.72 o 
  -5   8   5       41.49       38.34      4.27 o 
  -4   8   5       41.90       43.19      3.93 o 
  -3   8   5      228.35      213.70     18.95 o 
  -2   8   5       90.14       93.15      6.93 o 
  -1   8   5      139.38      138.20     14.00 o 
   0   8   5     1551.76     1581.59    190.16 o 
   1   8   5      171.36      181.77     10.58 o 
   2   8   5       21.02       20.47      2.03 o 
   3   8   5        3.21        6.06      1.32 o 
   4   8   5        3.47        2.30      1.15 o 
   5   8   5       81.63       82.05     11.34 o 
   6   8   5        5.13        6.98      3.36 o 
  -6   9   5       16.96       25.58      4.08 o 
  -5   9   5      114.21      101.01      8.91 o 
  -4   9   5       85.92       84.47      4.07 o 
  -3   9   5      421.33      417.24     35.85 o 
  -2   9   5      272.82      273.53     28.65 o 
  -1   9   5      213.61      231.10     19.51 o 
   0   9   5        2.01        2.80      0.79 o 
   1   9   5       17.98       22.95      1.99 o 
   2   9   5       47.66       51.84      4.42 o 
   3   9   5      115.97      115.10     12.99 o 
   4   9   5        2.74        1.80      1.13 o 
   5   9   5       21.09       27.28      7.10 o 
   6   9   5        5.39        5.85      2.20 o 
  -6  10   5       58.57       57.25      5.41 o 
  -5  10   5      269.95      255.88      7.64 o 
  -4  10   5        1.03        1.26      1.17 o 
  -3  10   5        2.18        4.26      1.10 o 
  -2  10   5       62.68       55.38      5.25 o 
  -1  10   5       52.66       47.73      2.98 o 
   0  10   5       82.17       64.74      5.48 o 
   1  10   5        3.04        4.88      1.63 o 
   2  10   5      400.52      382.70     55.94 o 
   3  10   5      201.61      182.13     29.17 o 
   4  10   5      171.83      151.96     32.84 o 
   5  10   5       10.40        8.43      2.54 o 
  -5  11   5        2.98        2.80      1.98 o 
  -4  11   5        3.02        2.93      1.31 o 
  -3  11   5       51.51       45.59      4.51 o 
  -2  11   5       45.64       44.98      2.39 o 
  -1  11   5       46.07       46.82      2.76 o 
   0  11   5      141.44      143.18      4.47 o 
   1  11   5      720.78      714.96     51.00 o 
   2  11   5        8.51       11.68      2.41 o 
   3  11   5        6.67        8.18      2.32 o 
   4  11   5        0.87        0.20      1.45 o 
   5  11   5        3.23        2.12      1.95 o 
  -5  12   5        0.89        0.38      1.80 o 
  -4  12   5       27.41       27.05      2.90 o 
  -3  12   5       55.95       47.65      3.19 o 
  -2  12   5       93.14       91.58      6.67 o 
  -1  12   5       16.67       17.95      1.76 o 
   0  12   5      239.34      257.61     13.26 o 
   1  12   5      562.75      540.38     54.84 o 
   2  12   5       34.74       37.14      4.98 o 
   3  12   5       17.34       25.31      5.61 o 
   4  12   5        0.16        1.18      1.67 o 
   5  12   5       27.17       27.05      8.47 o 
  -5  13   5       16.52       19.07      3.65 o 
  -4  13   5        0.00        0.00      1.13 o 
  -3  13   5       12.06        7.35      1.79 o 
  -2  13   5        6.42        6.19      1.35 o 
  -1  13   5      113.69      115.18      4.48 o 
   0  13   5       14.72       15.82      2.10 o 
   1  13   5       72.95       76.01      6.73 o 
   2  13   5       77.75       68.39     11.40 o 
   3  13   5        2.38        0.71      1.61 o 
   4  13   5        6.10        8.47      2.64 o 
  -4  14   5        0.31        1.85      2.12 o 
  -3  14   5        1.85        1.56      1.28 o 
  -2  14   5      160.88      143.10     12.10 o 
  -1  14   5        4.83        4.80      1.51 o 
   0  14   5       94.57       92.59      5.36 o 
   1  14   5      143.35      134.07     10.16 o 
   2  14   5       57.17       54.81      7.16 o 
   3  14   5        2.84        6.79      2.37 o 
   4  14   5        6.34        9.82      2.81 o 
  -4  15   5        2.72        3.36      2.06 o 
  -3  15   5        1.67        2.89      1.46 o 
  -2  15   5       27.76       22.60      3.43 o 
  -1  15   5       16.55       13.55      2.22 o 
   0  15   5        9.01        6.72      2.15 o 
   1  15   5       25.24       24.49      3.60 o 
   2  15   5       13.97       11.80      2.84 o 
   3  15   5       52.46       55.15      5.11 o 
  -3  16   5        2.18        3.38      1.63 o 
  -2  16   5        9.05       11.71      2.69 o 
  -1  16   5       72.94       72.24      5.02 o 
   0  16   5       23.88       16.75      3.14 o 
   1  16   5       28.42       31.25      4.17 o 
   2  16   5        1.37       -0.54      1.47 o 
   3  16   5       53.43       64.95      5.35 o 
  -2  17   5        0.03        3.08      2.12 o 
  -1  17   5        0.26        1.99      2.62 o 
   0  17   5        5.72        6.27      2.29 o 
   1  17   5        5.20        4.58      2.18 o 
   2  17   5        2.34        4.79      2.46 o 
   0  18   5        2.69        4.24      3.36 o 
  -7   0   6       38.06       49.84      7.48 o 
  -6   0   6        6.94        5.98      3.24 o 
  -5   0   6       75.92       82.49      6.85 o 
  -4   0   6      436.92      402.57     13.35 o 
  -3   0   6       46.22       29.28      3.49 o 
  -2   0   6     1729.61     1715.69     23.73 o 
  -1   0   6     3114.72     2980.50    232.66 o 
   0   0   6        7.99        7.26      1.22 o 
   1   0   6     4081.64     4583.60    259.77 o 
   2   0   6      114.85      114.52      5.00 o 
   3   0   6       30.79       30.38      5.28 o 
   4   0   6       24.97       19.31      4.92 o 
   5   0   6        8.03        8.85      2.99 o 
   6   0   6       68.84       87.34      8.10 o 
  -7   1   6        0.00       -0.57      2.06 o 
  -6   1   6        0.38       -0.74      1.63 o 
  -5   1   6      168.13      151.08      6.67 o 
  -4   1   6      369.66      351.55     16.15 o 
  -3   1   6      232.22      210.63      6.22 o 
  -2   1   6      259.86      267.44      5.79 o 
  -1   1   6        3.28        3.24      0.76 o 
   0   1   6     1682.15     1792.38     81.68 o 
   1   1   6        3.45        2.60      0.47 o 
   2   1   6      108.25      126.50      3.47 o 
   3   1   6       39.80       45.48      2.65 o 
   4   1   6       93.65       85.42      5.36 o 
   5   1   6       33.74       34.99      3.88 o 
   6   1   6        9.25       14.03      3.04 o 
  -7   2   6       10.68       20.71      3.74 o 
  -6   2   6       10.70       13.07      2.94 o 
  -5   2   6        0.51       -0.31      1.28 o 
  -4   2   6      917.24      900.87     41.54 o 
  -3   2   6      362.99      353.96     32.06 o 
  -2   2   6       40.24       35.74      2.01 o 
  -1   2   6      132.04      135.30      9.41 o 
   0   2   6      295.21      298.44     10.64 o 
   1   2   6      214.73      223.04     14.11 o 
   2   2   6      451.00      486.67     13.87 o 
   3   2   6      101.95       89.76      4.63 o 
   4   2   6       22.64       24.02      2.68 o 
   5   2   6       41.09       40.05      3.51 o 
   6   2   6       23.35       28.90      3.96 o 
  -6   3   6       18.07       19.15      3.30 o 
  -5   3   6        0.48        1.73      1.56 o 
  -4   3   6      214.92      182.18      9.15 o 
  -3   3   6       22.26       20.69      1.96 o 
  -2   3   6      458.18      463.01     26.13 o 
  -1   3   6        1.12        3.07      0.59 o 
   0   3   6       21.78       27.70      2.08 o 
   1   3   6      193.88      208.29      9.61 o 
   2   3   6      975.59     1059.67     41.75 o 
   3   3   6       21.95       20.47      1.64 o 
   4   3   6      722.63      691.63     48.45 o 
   5   3   6       93.63       78.81      6.92 o 
   6   3   6       32.03       43.81      4.58 o 
  -6   4   6       43.76       52.10      5.98 o 
  -5   4   6        0.21       -0.57      1.14 o 
  -4   4   6      305.99      307.61     34.66 o 
  -3   4   6       23.77       35.12      3.93 o 
  -2   4   6      282.84      269.30     13.49 o 
  -1   4   6      105.18      125.30     10.54 o 
   0   4   6        7.90        4.01      1.51 o 
   1   4   6      314.23      324.06     21.33 o 
   2   4   6     1953.25     1959.67     99.00 o 
   3   4   6        5.29        5.33      1.03 o 
   4   4   6       98.93       89.66      6.71 o 
   5   4   6        0.10       -0.14      1.05 o 
   6   4   6        4.66        7.83      1.95 o 
  -6   5   6        0.18        0.97      1.70 o 
  -5   5   6       29.83       34.67      4.49 o 
  -4   5   6      104.68      113.18     16.45 o 
  -3   5   6       53.38       52.98      4.97 o 
  -2   5   6       77.37       78.90      7.46 o 
  -1   5   6       23.44       31.92      1.94 o 
   0   5   6      468.60      554.11     49.66 o 
   1   5   6        9.85        6.70      0.61 o 
   2   5   6      301.93      349.67     25.65 o 
   3   5   6        2.27        1.58      0.87 o 
   4   5   6      188.40      164.07     11.10 o 
   5   5   6       41.35       40.06      5.71 o 
   6   5   6        1.82        0.99      1.41 o 
  -6   6   6        2.75        2.95      1.79 o 
  -5   6   6        8.32        7.80      2.16 o 
  -4   6   6        8.71        9.49      1.65 o 
  -3   6   6        4.22        3.32      1.02 o 
  -2   6   6        3.38        3.95      0.99 o 
  -1   6   6        4.57        4.06      1.15 o 
   0   6   6      504.67      447.53     33.53 o 
   1   6   6       15.43       15.63      1.01 o 
   2   6   6      439.51      487.68     15.25 o 
   3   6   6       14.35       14.36      1.82 o 
   4   6   6       64.86       73.22      6.27 o 
   5   6   6       43.66       42.88      5.77 o 
   6   6   6        9.50        4.03      2.06 o 
  -6   7   6        8.07        9.24      2.59 o 
  -5   7   6       32.36       31.40      4.23 o 
  -4   7   6        0.05        0.05      0.90 o 
  -3   7   6        3.28        3.14      1.07 o 
  -2   7   6       47.78       50.42      5.60 o 
  -1   7   6       15.97       16.06      1.26 o 
   0   7   6      308.00      296.46     21.48 o 
   1   7   6      105.30      107.76      4.24 o 
   2   7   6      122.34      139.96      7.99 o 
   3   7   6       15.04       19.04      2.87 o 
   4   7   6       23.50       36.57      4.01 o 
   5   7   6        8.32       11.52      2.92 o 
   6   7   6       23.87       24.60      3.86 o 
  -6   8   6        0.02        0.23      1.61 o 
  -5   8   6        2.59        3.09      1.80 o 
  -4   8   6       15.32       21.08      3.12 o 
  -3   8   6      210.11      186.99     12.95 o 
  -2   8   6       55.81       49.52      3.22 o 
  -1   8   6      189.30      174.93     17.54 o 
   0   8   6     1189.84     1223.06    121.41 o 
   1   8   6       19.73       20.82      2.59 o 
   2   8   6        0.01        0.90      0.84 o 
   3   8   6       35.94       42.05      2.78 o 
   4   8   6       34.78       46.94      4.00 o 
   5   8   6       12.98       16.14      3.36 o 
   6   8   6        5.91        8.84      2.64 o 
  -6   9   6       11.65       18.99      3.57 o 
  -5   9   6       70.09       67.86      4.04 o 
  -4   9   6      309.88      290.26     26.56 o 
  -3   9   6      138.82      123.23     10.46 o 
  -2   9   6      175.91      166.26     14.56 o 
  -1   9   6      125.29      119.88     10.22 o 
   0   9   6       15.33       15.23      2.04 o 
   1   9   6       23.00       30.74      6.23 o 
   2   9   6       61.89       59.02      8.10 o 
   3   9   6       51.92       65.80      6.93 o 
   4   9   6      121.73      143.81     12.57 o 
   5   9   6        0.04        2.83      1.74 o 
  -5  10   6        0.37        1.10      1.34 o 
  -4  10   6       94.75       91.87      4.43 o 
  -3  10   6       52.12       53.10      6.55 o 
  -2  10   6       79.54       74.27      6.69 o 
  -1  10   6        2.89        1.79      0.86 o 
   0  10   6        4.76        5.69      2.95 o 
   1  10   6        8.87        9.89      2.20 o 
   2  10   6      112.78      118.70     17.20 o 
   3  10   6      173.11      175.40     13.95 o 
   4  10   6        9.83       11.50      2.06 o 
   5  10   6       89.76      101.23     13.89 o 
  -5  11   6       46.32       44.49      3.92 o 
  -4  11   6       27.54       23.62      2.75 o 
  -3  11   6       60.82       51.24      5.26 o 
  -2  11   6      189.60      183.74     14.63 o 
  -1  11   6       44.39       40.89      3.62 o 
   0  11   6       74.75       83.16      4.65 o 
   1  11   6      144.10      136.42      9.47 o 
   2  11   6      409.31      389.74     46.02 o 
   3  11   6       19.98       22.13      3.99 o 
   4  11   6        6.69        3.13      1.77 o 
   5  11   6        4.06        5.47      2.33 o 
  -5  12   6       12.78        9.53      2.77 o 
  -4  12   6        6.16        6.98      1.80 o 
  -3  12   6       36.78       34.94      3.11 o 
  -2  12   6       29.25       29.05      3.41 o 
  -1  12   6      416.85      396.22     27.51 o 
   0  12   6       45.56       47.41      3.74 o 
   1  12   6      365.46      359.31     27.87 o 
   2  12   6        8.55       11.23      2.48 o 
   3  12   6        4.60        6.35      2.87 o 
   4  12   6       61.86       68.36     12.71 o 
  -4  13   6        9.40       11.28      2.24 o 
  -3  13   6       20.60       23.84      2.78 o 
  -2  13   6      283.83      268.72     15.17 o 
  -1  13   6      225.63      215.95      6.17 o 
   0  13   6      236.65      233.29      8.18 o 
   1  13   6        4.85        5.75      2.06 o 
   2  13   6      171.13      153.34     25.49 o 
   3  13   6       15.65       15.51      3.74 o 
   4  13   6        5.85        6.65      2.99 o 
  -4  14   6       16.94       17.67      2.75 o 
  -3  14   6       85.38       79.14      4.29 o 
  -2  14   6      137.17      121.61      9.26 o 
  -1  14   6       91.87       91.79      4.33 o 
   0  14   6      247.97      237.84     12.09 o 
   1  14   6       32.06       29.79      3.86 o 
   2  14   6       91.94       94.97     15.14 o 
   3  14   6        4.04        1.99      1.93 o 
   4  14   6        0.04       -0.85      1.59 o 
  -3  15   6        1.10        3.75      1.54 o 
  -2  15   6        5.42        3.87      1.79 o 
  -1  15   6        0.74        2.01      1.99 o 
   0  15   6      150.55      124.49      6.51 o 
   1  15   6       33.53       42.41      4.56 o 
   2  15   6       17.17       17.60      5.11 o 
   3  15   6       13.08       24.28      7.35 o 
  -3  16   6        5.88        8.58      2.54 o 
  -2  16   6        0.03        1.79      1.72 o 
  -1  16   6        0.13        1.99      2.74 o 
   0  16   6        2.07        6.13      2.16 o 
   1  16   6        1.07        4.47      2.25 o 
   2  16   6        4.91        4.42      2.20 o 
  -2  17   6       20.38       31.15      4.31 o 
  -1  17   6        0.10        1.87      2.49 o 
   0  17   6       59.25       65.52      5.27 o 
   1  17   6        0.53        1.53      1.91 o 
  -6   1   7        1.58        1.30      1.93 o 
  -5   1   7      140.69      144.02      6.52 o 
  -4   1   7        9.08        7.83      2.02 o 
  -3   1   7       62.67       57.14      3.57 o 
  -2   1   7     1934.93     1910.67     88.70 o 
  -1   1   7      507.69      491.95     25.33 o 
   0   1   7        6.33        5.55      0.62 o 
   1   1   7     1919.98     2085.98     92.66 o 
   2   1   7     1321.26     1369.73     36.68 o 
   3   1   7       11.61       12.61      1.11 o 
   4   1   7      548.49      520.77     19.58 o 
   5   1   7       17.15       18.64      2.99 o 
   6   1   7       60.44       77.27      5.54 o 
  -6   2   7       26.30       32.90      4.18 o 
  -5   2   7        8.24        9.86      2.41 o 
  -4   2   7      622.29      630.60     28.46 o 
  -3   2   7       51.53       52.71      3.39 o 
  -2   2   7      956.69      966.26     52.97 o 
  -1   2   7        0.36        3.58      1.28 o 
   0   2   7       57.89       52.32      2.90 o 
   1   2   7      563.51      552.93     31.74 o 
   2   2   7      422.25      436.88     17.98 o 
   3   2   7        0.48        1.29      0.73 o 
   4   2   7       63.08       56.59      7.31 o 
   5   2   7        3.86        5.61      1.93 o 
   6   2   7        0.45        2.54      1.88 o 
  -6   3   7        3.47        5.86      2.47 o 
  -5   3   7        4.97        7.17      2.12 o 
  -4   3   7      258.16      240.20     15.40 o 
  -3   3   7       15.55       15.63      2.01 o 
  -2   3   7      266.25      280.68     17.92 o 
  -1   3   7      120.61      125.12     10.88 o 
   0   3   7      352.53      348.44     13.98 o 
   1   3   7     2535.55     2982.72    111.76 o 
   2   3   7      106.24       91.51      2.38 o 
   3   3   7        3.72        4.01      0.97 o 
   4   3   7      306.51      271.50     10.62 o 
   5   3   7       11.18       13.69      2.06 o 
   6   3   7        1.13        2.50      2.30 o 
  -6   4   7        9.50       10.97      2.86 o 
  -5   4   7       45.79       46.27      4.73 o 
  -4   4   7        0.39        0.21      1.26 o 
  -3   4   7       45.53       38.84      4.51 o 
  -2   4   7       61.93       60.48      5.15 o 
  -1   4   7       24.21       28.48      2.10 o 
   0   4   7       11.51        8.19      1.94 o 
   1   4   7      886.19     1078.46     41.40 o 
   2   4   7       53.49       55.12      3.73 o 
   3   4   7       72.26       77.82      6.98 o 
   4   4   7        0.10        0.29      0.85 o 
   5   4   7        5.60        6.56      2.16 o 
   6   4   7        9.33       10.78      2.82 o 
  -6   5   7       22.08       26.71      7.16 o 
  -5   5   7      120.87      116.01      6.37 o 
  -4   5   7       13.11       11.89      2.80 o 
  -3   5   7      104.01      102.02      4.54 o 
  -2   5   7       52.99       48.42      5.04 o 
  -1   5   7      390.94      445.64     32.06 o 
   0   5   7       24.61       19.01      4.66 o 
   1   5   7      168.73      199.25     10.31 o 
   2   5   7        3.21        2.91      0.89 o 
   3   5   7       49.57       48.74      3.78 o 
   4   5   7       32.30       32.13      4.15 o 
   5   5   7        8.42        9.97      1.89 o 
   6   5   7        0.02        0.37      1.41 o 
  -6   6   7       17.56       16.37      3.35 o 
  -5   6   7       43.16       47.71     10.15 o 
  -4   6   7      115.63      110.17     10.72 o 
  -3   6   7      290.73      293.14     27.65 o 
  -2   6   7        2.35        1.91      0.91 o 
  -1   6   7      370.60      358.28     25.73 o 
   0   6   7       37.49       40.24      3.61 o 
   1   6   7      118.66      116.18      4.38 o 
   2   6   7      214.90      218.36     16.73 o 
   3   6   7        4.34        5.83      1.16 o 
   4   6   7       40.36       46.05      4.06 o 
   5   6   7        3.14        4.50      1.85 o 
   6   6   7        0.26        1.31      1.74 o 
  -6   7   7        7.38        9.84      2.87 o 
  -5   7   7        6.11       10.56      2.87 o 
  -4   7   7       52.39       51.40      5.98 o 
  -3   7   7      123.10      134.67     17.64 o 
  -2   7   7       56.25       62.87      9.62 o 
  -1   7   7      121.56      121.51      8.24 o 
   0   7   7        2.59        5.91      0.85 o 
   1   7   7        3.28        1.97      0.95 o 
   2   7   7        0.24        0.77      0.86 o 
   3   7   7       69.12       78.26      8.28 o 
   4   7   7       39.52       41.40      3.92 o 
   5   7   7       31.87       37.01      5.99 o 
   6   7   7        0.24        3.82      2.07 o 
  -6   8   7       14.75       15.20      3.34 o 
  -5   8   7      149.04      168.74     19.12 o 
  -4   8   7       12.20       17.92      2.00 o 
  -3   8   7      289.72      266.91     19.50 o 
  -2   8   7        0.00        0.94      0.72 o 
  -1   8   7       87.67       93.11      7.84 o 
   0   8   7      100.29       96.31      3.06 o 
   1   8   7       81.06       88.50      5.36 o 
   2   8   7        0.20        0.89      0.90 o 
   3   8   7       84.12       81.21      4.18 o 
   4   8   7       15.74       17.04      3.27 o 
   5   8   7        0.01        0.50      1.14 o 
  -5   9   7        0.11        1.23      1.31 o 
  -4   9   7       58.56       58.90      7.17 o 
  -3   9   7        3.01        4.07      1.23 o 
  -2   9   7      442.94      419.44     39.43 o 
  -1   9   7      205.80      191.96     15.67 o 
   0   9   7       38.82       36.87      2.13 o 
   1   9   7        6.45        9.19      1.98 o 
   2   9   7       16.81       15.78      2.54 o 
   3   9   7       98.41       99.90     10.17 o 
   4   9   7        2.33        1.97      1.30 o 
   5   9   7        7.24       12.28      5.23 o 
  -5  10   7       85.87       95.65      4.97 o 
  -4  10   7       59.95       63.65      8.10 o 
  -3  10   7       95.61       98.88      9.96 o 
  -2  10   7       46.47       46.60      4.68 o 
  -1  10   7      141.66      134.24     11.33 o 
   0  10   7       96.33       87.43      3.52 o 
   1  10   7        4.44        2.76      1.47 o 
   2  10   7      274.58      272.00     25.12 o 
   3  10   7      130.96      133.89     13.79 o 
   4  10   7       10.23       12.00      2.81 o 
   5  10   7        0.36        2.34      1.84 o 
  -5  11   7       18.29       19.19      2.92 o 
  -4  11   7       14.36       16.29      2.44 o 
  -3  11   7       80.55       78.19      6.60 o 
  -2  11   7       69.45       68.22      5.50 o 
  -1  11   7       67.07       64.75      6.04 o 
   0  11   7      108.34      108.79      5.46 o 
   1  11   7      488.57      500.94     21.77 o 
   2  11   7      125.94      128.62     16.20 o 
   3  11   7       97.08       88.91     11.90 o 
   4  11   7       10.85       13.74      5.79 o 
   5  11   7        5.91        6.77      3.55 o 
  -5  12   7        0.04        1.43      1.50 o 
  -4  12   7        8.81        7.47      1.92 o 
  -3  12   7       43.15       49.14      4.15 o 
  -2  12   7       53.32       52.12      4.15 o 
  -1  12   7       26.68       25.44      2.57 o 
   0  12   7       44.63       51.82      4.55 o 
   1  12   7      107.14      110.70      5.90 o 
   2  12   7      229.09      227.93     29.92 o 
   3  12   7       24.43       25.21      3.72 o 
   4  12   7        0.35       -0.05      1.64 o 
  -4  13   7       76.57       68.04      4.26 o 
  -3  13   7      125.26      115.80      5.07 o 
  -2  13   7      222.91      210.50     14.11 o 
  -1  13   7        0.18        0.61      1.12 o 
   0  13   7      382.05      410.09     11.11 o 
   1  13   7       25.11       24.49      3.48 o 
   2  13   7        0.41        0.54      1.65 o 
   3  13   7       20.01       23.94      4.61 o 
   4  13   7       24.08       20.47      9.78 o 
  -4  14   7       25.42       21.93      3.00 o 
  -3  14   7        0.08        1.39      1.29 o 
  -2  14   7       44.86       44.81      3.45 o 
  -1  14   7      255.26      253.40     11.22 o 
   0  14   7        4.15        8.70      2.42 o 
   1  14   7        4.72        3.71      1.91 o 
   2  14   7       13.25       15.30      3.12 o 
   3  14   7        0.01       -0.20      1.88 o 
  -3  15   7       17.28       15.31      2.38 o 
  -2  15   7       65.73       70.57      6.29 o 
  -1  15   7        0.30        2.49      2.06 o 
   0  15   7        6.41       12.26      2.96 o 
   1  15   7       34.55       29.63      5.79 o 
   2  15   7        3.60        6.00      2.36 o 
   3  15   7       12.91       13.39      3.08 o 
  -2  16   7        1.50        1.12      1.72 o 
  -1  16   7        2.64        3.24      2.03 o 
   0  16   7        0.14        1.93      2.03 o 
   1  16   7       34.40       32.56      5.23 o 
   2  16   7        0.71        1.66      1.86 o 
  -1  17   7        0.13        3.36      2.74 o 
   0  17   7       10.60       17.47      3.35 o 
   1  17   7        1.87        1.53      2.07 o 
  -6   0   8        3.61        4.36      3.24 o 
  -5   0   8       10.26       15.07      3.99 o 
  -4   0   8       34.98       37.50      5.11 o 
  -3   0   8       39.33       39.37      4.49 o 
  -2   0   8     1729.17     1789.54     26.59 o 
  -1   0   8     2622.29     2603.01    295.01 o 
   0   0   8       39.52       37.06      4.27 o 
   1   0   8      794.53      850.85     64.94 o 
   2   0   8      142.17      148.80      5.12 o 
   3   0   8       46.14       36.70      3.74 o 
   4   0   8       81.03       81.87      6.85 o 
   5   0   8       30.64       37.75      5.98 o 
   6   0   8       62.31       82.61      8.35 o 
  -6   1   8        3.84        5.23      2.36 o 
  -5   1   8      471.90      484.39     12.08 o 
  -4   1   8       11.86       15.37      3.18 o 
  -3   1   8        2.65        1.43      1.19 o 
  -2   1   8      331.88      324.37     14.63 o 
  -1   1   8     1900.09     2121.34    111.58 o 
   0   1   8       26.61       27.78      2.35 o 
   1   1   8     2362.08     2585.95    125.23 o 
   2   1   8        1.74        1.11      0.49 o 
   3   1   8      161.81      147.04      3.76 o 
   4   1   8      141.50      136.83      4.78 o 
   5   1   8       55.95       61.66      4.67 o 
   6   1   8       16.38       24.20      4.01 o 
  -6   2   8       27.94       30.50      4.10 o 
  -5   2   8       59.75       54.75      6.54 o 
  -4   2   8      114.64      104.82      5.24 o 
  -3   2   8      103.46       98.80      6.17 o 
  -2   2   8     1332.80     1305.29     63.60 o 
  -1   2   8      413.08      389.70     20.76 o 
   0   2   8       18.22       20.27      1.25 o 
   1   2   8      457.65      457.88     25.61 o 
   2   2   8      120.39      118.12      4.29 o 
   3   2   8      182.11      173.85      6.92 o 
   4   2   8      214.47      192.47      7.43 o 
   5   2   8       34.34       37.78      4.27 o 
   6   2   8        0.03        0.85      1.84 o 
  -6   3   8        3.68        4.13      2.27 o 
  -5   3   8       45.01       43.72      4.31 o 
  -4   3   8       30.86       30.81      5.36 o 
  -3   3   8        6.22        3.86      1.14 o 
  -2   3   8        6.40        3.18      0.99 o 
  -1   3   8       23.62       30.11      1.59 o 
   0   3   8        0.04        0.40      0.51 o 
   1   3   8      281.21      304.70     11.50 o 
   2   3   8       77.23       83.33      2.88 o 
   3   3   8       41.96       40.28      2.19 o 
   4   3   8       11.79       12.29      1.92 o 
   5   3   8        0.12       -0.53      1.13 o 
   6   3   8        9.35        9.65      2.81 o 
  -6   4   8        8.32       14.99      3.49 o 
  -5   4   8        1.47        3.51      2.49 o 
  -4   4   8      166.01      157.91     12.21 o 
  -3   4   8      198.76      181.79     10.94 o 
  -2   4   8       29.01       30.27      2.18 o 
  -1   4   8        2.28        3.06      0.77 o 
   0   4   8       24.17       28.87      2.79 o 
   1   4   8      574.48      635.45     28.41 o 
   2   4   8      112.78      116.64      4.98 o 
   3   4   8       19.23       21.79      1.88 o 
   4   4   8       25.77       24.75      2.57 o 
   5   4   8       42.82       42.92      3.63 o 
   6   4   8        0.04        1.61      2.15 o 
  -6   5   8       17.01       17.59      3.42 o 
  -5   5   8      109.35      107.34      7.29 o 
  -4   5   8       82.79       70.62      6.89 o 
  -3   5   8       39.92       37.10      2.63 o 
  -2   5   8       27.94       26.34      3.15 o 
  -1   5   8        0.56        0.17      0.56 o 
   0   5   8       17.04       10.37      3.34 o 
   1   5   8      521.47      574.77     24.78 o 
   2   5   8       30.68       30.83      2.02 o 
   3   5   8       49.77       53.58      4.86 o 
   4   5   8       42.98       44.27      5.59 o 
   5   5   8       28.47       26.24      2.92 o 
   6   5   8       32.04       50.87      5.32 o 
  -6   6   8        0.76        2.06      2.20 o 
  -5   6   8        0.49        2.53      1.89 o 
  -4   6   8        3.89        5.73      1.54 o 
  -3   6   8      163.73      153.32     18.86 o 
  -2   6   8      225.64      213.00     18.76 o 
  -1   6   8      333.64      356.65     21.39 o 
   0   6   8        6.17        4.72      0.87 o 
   1   6   8      589.22      604.53     23.80 o 
   2   6   8        1.25        0.25      0.72 o 
   3   6   8       42.84       50.40      4.23 o 
   4   6   8       45.08       43.77      4.98 o 
   5   6   8       70.45       57.13      7.95 o 
  -6   7   8        2.12        3.36      3.74 o 
  -5   7   8       10.23       10.01      2.13 o 
  -4   7   8        7.90        9.78      1.82 o 
  -3   7   8        0.02        0.16      0.86 o 
  -2   7   8      460.11      445.40     57.34 o 
  -1   7   8       38.40       41.14      4.32 o 
   0   7   8      288.03      272.30     11.51 o 
   1   7   8        6.88        9.29      2.01 o 
   2   7   8        8.39        7.44      1.26 o 
   3   7   8       33.47       38.44      4.08 o 
   4   7   8       54.77       57.49      6.58 o 
   5   7   8       50.09       49.25      7.06 o 
  -6   8   8        6.62        6.43      2.02 o 
  -5   8   8       22.79       30.29      3.26 o 
  -4   8   8        0.53        1.16      1.12 o 
  -3   8   8        1.12        0.45      0.87 o 
  -2   8   8      182.43      190.11     19.36 o 
  -1   8   8      897.07      869.84     68.63 o 
   0   8   8       58.02       57.34      4.41 o 
   1   8   8        9.53       10.84      1.65 o 
   2   8   8        1.43        1.92      0.96 o 
   3   8   8        3.61        3.45      1.44 o 
   4   8   8        0.85        0.92      1.02 o 
   5   8   8        1.28        2.65      1.57 o 
  -5   9   8      234.82      229.96      7.57 o 
  -4   9   8       47.62       51.46      4.30 o 
  -3   9   8      210.57      189.25     17.59 o 
  -2   9   8      225.86      212.00     18.91 o 
  -1   9   8      199.50      199.54     13.37 o 
   0   9   8        1.67        4.17      1.59 o 
   1   9   8       17.37       17.60      2.09 o 
   2   9   8      397.30      377.86     34.33 o 
   3   9   8        0.80       -0.14      0.90 o 
   4   9   8        4.62        4.02      1.33 o 
   5   9   8       50.16       61.10      9.23 o 
  -5  10   8       45.64       52.13      4.11 o 
  -4  10   8      133.68      119.76     10.38 o 
  -3  10   8      151.86      145.35     15.46 o 
  -2  10   8       33.67       35.40      2.79 o 
  -1  10   8       54.06       48.76      3.26 o 
   0  10   8       59.75       58.04      4.05 o 
   1  10   8      518.86      469.51     35.78 o 
   2  10   8      371.08      357.89     26.00 o 
   3  10   8       41.70       40.32      3.30 o 
   4  10   8        2.41        3.05      1.38 o 
   5  10   8        1.77        1.59      1.54 o 
  -5  11   8        0.87        2.63      1.53 o 
  -4  11   8       15.03       16.73      2.54 o 
  -3  11   8       28.31       27.87      2.95 o 
  -2  11   8        3.19        3.69      1.07 o 
  -1  11   8       23.82       23.88      2.49 o 
   0  11   8      107.72      108.67      5.64 o 
   1  11   8       10.88       12.22      2.60 o 
   2  11   8       28.29       25.82      3.56 o 
   3  11   8      423.65      386.31     52.31 o 
   4  11   8        0.04        0.36      1.88 o 
  -4  12   8       82.98       82.94      4.62 o 
  -3  12   8       16.99       19.00      3.72 o 
  -2  12   8        1.66        2.09      1.04 o 
  -1  12   8        6.79        5.86      1.52 o 
   0  12   8        4.58        3.88      1.89 o 
   1  12   8        1.26        0.44      1.61 o 
   2  12   8      149.79      149.98     15.33 o 
   3  12   8       34.53       35.49      5.61 o 
   4  12   8       15.20       13.62      3.12 o 
  -4  13   8       43.17       42.20      3.91 o 
  -3  13   8      267.14      272.52     20.18 o 
  -2  13   8       11.35       14.94      2.23 o 
  -1  13   8      185.84      192.55      7.80 o 
   0  13   8        2.33        5.67      2.11 o 
   1  13   8        1.64        2.74      1.91 o 
   2  13   8        6.72        6.85      2.33 o 
   3  13   8        0.09        0.03      1.82 o 
   4  13   8        4.75        7.45      2.60 o 
  -3  14   8       45.61       39.02      3.61 o 
  -2  14   8       29.51       36.84      4.87 o 
  -1  14   8       25.44       24.69      3.61 o 
   0  14   8      209.88      206.65      8.45 o 
   1  14   8        4.59        9.42      2.69 o 
   2  14   8        0.55        3.02      2.37 o 
   3  14   8       11.93       12.91      3.05 o 
  -3  15   8        0.07       -0.35      1.54 o 
  -2  15   8        2.78        3.94      1.65 o 
  -1  15   8        5.77        4.57      2.15 o 
   0  15   8       13.48       13.75      3.24 o 
   1  15   8        8.84        8.92      2.69 o 
   2  15   8       15.70       18.83      3.41 o 
  -2  16   8       10.40       13.33      4.24 o 
  -1  16   8       49.40       60.35      6.29 o 
   0  16   8        0.56        3.13      2.02 o 
   1  16   8        8.15        6.91      2.54 o 
   2  16   8        0.66        1.60      1.79 o 
  -6   1   9       11.66       16.20      3.36 o 
  -5   1   9       63.03       67.78      4.98 o 
  -4   1   9        2.25        1.88      1.54 o 
  -3   1   9      592.50      540.86     11.16 o 
  -2   1   9      731.93      698.96     41.80 o 
  -1   1   9     2223.27     2423.71    125.59 o 
   0   1   9        7.75        8.71      0.90 o 
   1   1   9       20.20       26.40      2.08 o 
   2   1   9      127.86      138.24      5.85 o 
   3   1   9      123.25      125.45      4.39 o 
   4   1   9      108.46      106.57      6.42 o 
   5   1   9        7.24        8.93      2.45 o 
   6   1   9       11.23        9.12      2.68 o 
  -6   2   9        3.16        6.11      2.60 o 
  -5   2   9       49.54       54.17      5.73 o 
  -4   2   9      142.48      136.71     11.40 o 
  -3   2   9       78.67       77.43      4.42 o 
  -2   2   9       30.96       33.44      2.32 o 
  -1   2   9       14.49       12.90      1.31 o 
   0   2   9      114.90      115.52      6.96 o 
   1   2   9      372.47      352.14     15.66 o 
   2   2   9      935.72      961.43     26.91 o 
   3   2   9      494.34      450.37      8.31 o 
   4   2   9       30.68       29.48      2.84 o 
   5   2   9       16.43       17.01      3.92 o 
   6   2   9        0.05       -0.20      1.84 o 
  -6   3   9       12.71       13.70      3.21 o 
  -5   3   9        0.89        1.20      1.67 o 
  -4   3   9      199.99      199.14     13.96 o 
  -3   3   9       72.57       54.14      4.16 o 
  -2   3   9        0.03       -0.18      0.71 o 
  -1   3   9      290.74      304.39     20.14 o 
   0   3   9      334.99      364.62     14.56 o 
   1   3   9      262.85      284.27     12.75 o 
   2   3   9      368.71      384.65     11.69 o 
   3   3   9      355.63      332.00     16.87 o 
   4   3   9       20.22       18.42      2.33 o 
   5   3   9        3.46        7.48      2.23 o 
   6   3   9        5.45        9.22      2.85 o 
  -6   4   9       37.36       54.97      5.46 o 
  -5   4   9       31.68       31.27      3.91 o 
  -4   4   9      208.09      185.13      8.60 o 
  -3   4   9      326.78      323.37     28.66 o 
  -2   4   9       23.94       26.11      2.95 o 
  -1   4   9        2.13        3.07      0.82 o 
   0   4   9      140.29      158.09      6.54 o 
   1   4   9      204.39      236.55     10.59 o 
   2   4   9        9.54       14.39      1.55 o 
   3   4   9        0.86        0.24      0.78 o 
   4   4   9       29.72       32.24      2.99 o 
   5   4   9       12.77       16.27      2.47 o 
  -6   5   9        1.74        0.03      1.98 o 
  -5   5   9        7.58        7.00      2.80 o 
  -4   5   9       65.67       62.54      3.57 o 
  -3   5   9       69.10       65.07      3.77 o 
  -2   5   9        8.61       13.81      1.86 o 
  -1   5   9       96.49      101.59      6.80 o 
   0   5   9       69.83       68.54      4.08 o 
   1   5   9        2.91        4.32      1.02 o 
   2   5   9       12.18       16.35      1.72 o 
   3   5   9        2.92        4.18      1.13 o 
   4   5   9       58.97       46.20      3.47 o 
   5   5   9       23.64       13.88      2.32 o 
  -6   6   9        0.07       -0.53      1.96 o 
  -5   6   9        7.87       10.86      3.86 o 
  -4   6   9       13.64       13.37      2.13 o 
  -3   6   9        2.60        2.82      1.17 o 
  -2   6   9        6.43        5.73      1.41 o 
  -1   6   9       13.93       16.97      1.89 o 
   0   6   9        0.26        0.61      0.64 o 
   1   6   9      128.34      140.35      3.85 o 
   2   6   9        4.41        3.43      1.02 o 
   3   6   9      332.29      306.05     21.06 o 
   4   6   9       10.87       11.82      2.18 o 
   5   6   9      105.09      100.04      8.25 o 
  -6   7   9        0.73       -1.74      2.99 o 
  -5   7   9        2.69        3.35      2.20 o 
  -4   7   9       53.40       51.11      5.50 o 
  -3   7   9        1.42        1.88      1.08 o 
  -2   7   9       30.34       36.79      6.00 o 
  -1   7   9      162.30      169.42     16.22 o 
   0   7   9      112.49       99.33      7.61 o 
   1   7   9        1.15        0.78      0.98 o 
   2   7   9        2.36        2.39      0.99 o 
   3   7   9        1.39        2.68      1.01 o 
   4   7   9        0.57        0.97      1.08 o 
   5   7   9        0.02        0.77      1.30 o 
  -5   8   9      107.98      125.37     28.66 o 
  -4   8   9      109.99      106.72     15.14 o 
  -3   8   9       20.86       17.52      2.95 o 
  -2   8   9      110.44      111.98     15.35 o 
  -1   8   9      410.94      380.98     26.25 o 
   0   8   9       59.84       58.56      3.92 o 
   1   8   9        1.53        3.80      1.21 o 
   2   8   9       44.45       45.58      2.91 o 
   3   8   9       46.91       47.08      4.39 o 
   4   8   9        3.07        3.59      1.30 o 
   5   8   9        8.37        7.16      1.97 o 
  -5   9   9       12.45       13.65      2.12 o 
  -4   9   9       32.90       30.44      2.44 o 
  -3   9   9        0.14        0.33      1.02 o 
  -2   9   9      288.37      282.23     24.88 o 
  -1   9   9      536.55      516.77     28.00 o 
   0   9   9      114.88      112.84      5.51 o 
   1   9   9       66.72       68.42      4.14 o 
   2   9   9        1.26        1.44      1.13 o 
   3   9   9        0.19        1.05      1.07 o 
   4   9   9       48.97       44.42      4.26 o 
   5   9   9       14.02       15.24      2.52 o 
  -5  10   9       24.12       26.99      3.30 o 
  -4  10   9        3.32        6.70      1.72 o 
  -3  10   9       10.11       13.57      1.85 o 
  -2  10   9       24.15       23.21      3.03 o 
  -1  10   9       11.31       11.69      1.89 o 
   0  10   9       18.05       21.04      3.08 o 
   1  10   9       60.79       60.13      5.83 o 
   2  10   9      286.70      260.84     17.58 o 
   3  10   9       39.98       27.94      2.63 o 
   4  10   9       10.78        6.74      1.63 o 
  -4  11   9      105.71      110.45     11.13 o 
  -3  11   9       64.69       63.76      6.91 o 
  -2  11   9        8.37        9.98      2.50 o 
  -1  11   9      315.74      322.01     20.01 o 
   0  11   9      914.18      950.26     16.86 o 
   1  11   9       94.40       94.67      9.03 o 
   2  11   9       13.01       14.28      2.31 o 
   3  11   9       57.23       51.49      6.94 o 
   4  11   9       19.11       18.70      2.47 o 
  -4  12   9       15.27       16.43      2.69 o 
  -3  12   9       98.65       90.94      8.50 o 
  -2  12   9        0.95        0.96      1.22 o 
  -1  12   9      108.02      123.10      7.91 o 
   0  12   9       87.22       97.27      5.77 o 
   1  12   9       95.89       96.80     11.53 o 
   2  12   9        2.13        3.01      1.62 o 
   3  12   9        0.00        1.96      1.49 o 
   4  12   9        0.95       -0.02      1.56 o 
  -4  13   9        0.06       -0.09      1.32 o 
  -3  13   9        0.01        1.19      1.15 o 
  -2  13   9        2.97        5.02      1.66 o 
  -1  13   9      102.44      104.68     15.58 o 
   0  13   9        1.04        1.25      1.72 o 
   1  13   9        4.71        3.37      1.88 o 
   2  13   9       38.40       37.45      5.92 o 
   3  13   9        6.13        4.32      1.88 o 
  -3  14   9        0.11        0.06      1.59 o 
  -2  14   9       19.29       16.73      3.21 o 
  -1  14   9        7.64        9.52      2.59 o 
   0  14   9       81.35       80.68      5.55 o 
   1  14   9        5.62        3.66      2.21 o 
   2  14   9       24.39       22.12      3.74 o 
   3  14   9       11.25       12.89      2.99 o 
  -2  15   9       17.68       22.08      3.99 o 
  -1  15   9       21.21       26.73      4.10 o 
   0  15   9        4.33        8.41      2.68 o 
   1  15   9      108.35      109.54      6.78 o 
   2  15   9       54.48       57.35      6.79 o 
  -1  16   9        9.58        6.04      2.41 o 
   0  16   9        0.25        1.03      1.89 o 
   1  16   9        0.28        0.84      1.80 o 
  -6   0  10        7.08        9.72      4.36 o 
  -5   0  10       88.87       95.32      8.35 o 
  -4   0  10        7.83        5.48      3.11 o 
  -3   0  10      260.23      248.85     11.10 o 
  -2   0  10      993.18     1028.87     21.37 o 
  -1   0  10      109.20      106.51     19.19 o 
   0   0  10        8.58       12.49      4.50 o 
   1   0  10      333.77      341.30     32.18 o 
   2   0  10      585.89      616.64     44.37 o 
   3   0  10        6.97        7.29      1.82 o 
   4   0  10       38.48       34.76      5.61 o 
   5   0  10        4.87        6.60      3.24 o 
  -6   1  10       23.80       34.06      4.58 o 
  -5   1  10      159.31      151.42      7.27 o 
  -4   1  10      573.37      593.50     13.14 o 
  -3   1  10       21.35       21.18      2.86 o 
  -2   1  10       46.40       49.64      2.79 o 
  -1   1  10      522.02      535.19     32.73 o 
   0   1  10      121.39      131.15      9.34 o 
   1   1  10        8.09        9.97      0.98 o 
   2   1  10       21.79       23.73      2.25 o 
   3   1  10       30.41       29.23      2.64 o 
   4   1  10       13.76       14.99      2.77 o 
   5   1  10       31.83       32.88      4.17 o 
  -6   2  10        3.23        7.52      2.63 o 
  -5   2  10        6.31       10.45      2.64 o 
  -4   2  10      162.81      165.16      7.01 o 
  -3   2  10       48.09       41.23      4.36 o 
  -2   2  10        0.07        1.74      0.89 o 
  -1   2  10       11.98       12.04      1.33 o 
   0   2  10       15.24       16.83      1.36 o 
   1   2  10        6.84        6.93      1.02 o 
   2   2  10      327.00      318.07     12.85 o 
   3   2  10      100.18       97.40      4.42 o 
   4   2  10       97.06       90.93      5.51 o 
   5   2  10       11.20       13.60      3.00 o 
  -6   3  10       29.68       30.73      4.49 o 
  -5   3  10       23.73       24.08      4.49 o 
  -4   3  10        7.94        7.01      2.16 o 
  -3   3  10       11.09       13.03      1.92 o 
  -2   3  10       18.15       22.23      2.23 o 
  -1   3  10        0.11        0.56      0.63 o 
   0   3  10      118.30      126.02      5.20 o 
   1   3  10      262.14      273.94     13.08 o 
   2   3  10      440.28      451.78     12.94 o 
   3   3  10      399.22      361.17     17.43 o 
   4   3  10      162.27      140.35      9.90 o 
   5   3  10       43.65       54.13      8.04 o 
  -6   4  10       34.88       41.62      5.02 o 
  -5   4  10       30.57       35.00      4.23 o 
  -4   4  10      144.33      139.70     16.64 o 
  -3   4  10      500.27      454.16     36.06 o 
  -2   4  10       40.22       31.08      3.01 o 
  -1   4  10        0.46        1.58      0.74 o 
   0   4  10      496.21      516.56     18.61 o 
   1   4  10       81.77       75.86      3.42 o 
   2   4  10       72.85       69.80      3.06 o 
   3   4  10        0.28        1.87      1.12 o 
   4   4  10        0.22        0.92      1.14 o 
   5   4  10        2.08        2.75      2.06 o 
  -6   5  10        0.46        1.56      2.11 o 
  -5   5  10       46.74       49.21      7.72 o 
  -4   5  10       66.28       77.01     11.96 o 
  -3   5  10      103.19       94.75      9.09 o 
  -2   5  10        2.24        1.83      1.02 o 
  -1   5  10       43.75       42.97      2.57 o 
   0   5  10      149.27      154.32     11.07 o 
   1   5  10       27.00       27.53      2.07 o 
   2   5  10       45.15       39.29      2.35 o 
   3   5  10       80.33       73.71      6.04 o 
   4   5  10      188.52      172.78     12.64 o 
   5   5  10       21.39       22.70      2.99 o 
  -5   6  10        0.44        1.17      2.12 o 
  -4   6  10        0.05       -0.71      1.07 o 
  -3   6  10        1.24        1.09      1.15 o 
  -2   6  10       27.16       28.72      2.60 o 
  -1   6  10        6.22        6.72      1.43 o 
   0   6  10       62.95       63.05      3.91 o 
   1   6  10       80.85       78.86      3.09 o 
   2   6  10       54.60       53.95      3.87 o 
   3   6  10       15.65       16.61      1.95 o 
   4   6  10       14.19       15.49      2.35 o 
   5   6  10        0.85        1.16      1.50 o 
  -5   7  10        1.66        1.49      1.94 o 
  -4   7  10        6.22       11.57      2.19 o 
  -3   7  10        2.27        2.34      1.28 o 
  -2   7  10      207.29      199.91     21.53 o 
  -1   7  10      201.23      191.91     18.06 o 
   0   7  10        6.66        6.27      1.31 o 
   1   7  10       71.77       76.42      3.49 o 
   2   7  10       56.43       58.35      3.31 o 
   3   7  10       57.01       62.50      5.45 o 
   4   7  10        0.05        0.42      1.26 o 
   5   7  10       43.62       44.35      5.32 o 
  -5   8  10        4.96        6.30      4.24 o 
  -4   8  10        4.78        6.15      1.96 o 
  -3   8  10      274.93      252.38     32.19 o 
  -2   8  10       80.21       71.11      8.30 o 
  -1   8  10      181.06      197.16     16.21 o 
   0   8  10      667.49      687.20     50.68 o 
   1   8  10      204.67      194.74     19.77 o 
   2   8  10        2.19        1.96      1.08 o 
   3   8  10        1.08        1.78      1.07 o 
   4   8  10        0.24       -0.24      1.17 o 
   5   8  10        0.94        3.08      1.59 o 
  -5   9  10       23.96       23.17      2.71 o 
  -4   9  10      142.66      139.43     14.67 o 
  -3   9  10        0.67        0.85      1.26 o 
  -2   9  10       15.85       17.13      1.94 o 
  -1   9  10      164.54      159.27     11.89 o 
   0   9  10        5.40        5.92      1.86 o 
   1   9  10       50.50       48.07      3.09 o 
   2   9  10        0.01        0.84      1.15 o 
   3   9  10        3.50        2.95      1.27 o 
   4   9  10       55.21       69.01      8.90 o 
  -5  10  10       14.30       18.61      3.03 o 
  -4  10  10        4.11        5.85      1.54 o 
  -3  10  10       75.10       63.62      7.97 o 
  -2  10  10       22.19       21.54      2.28 o 
  -1  10  10       11.12       13.06      2.60 o 
   0  10  10       52.87       59.61      4.45 o 
   1  10  10       13.50       16.84      2.99 o 
   2  10  10       36.87       36.61      3.22 o 
   3  10  10       33.19       33.98      3.01 o 
   4  10  10        4.19        5.00      1.55 o 
  -4  11  10        0.33       -0.86      1.21 o 
  -3  11  10       72.76       67.55      9.99 o 
  -2  11  10       58.48       60.46      5.44 o 
  -1  11  10      113.69      113.15     12.09 o 
   0  11  10      142.91      148.44      6.92 o 
   1  11  10       55.63       54.31      4.49 o 
   2  11  10       14.05       16.40      2.51 o 
   3  11  10        4.22        4.13      1.65 o 
   4  11  10        6.50        5.78      1.76 o 
  -4  12  10        0.01       -0.90      1.39 o 
  -3  12  10       12.12       12.67      1.99 o 
  -2  12  10        4.28        3.21      1.53 o 
  -1  12  10       40.63       47.29      8.35 o 
   0  12  10      125.52      129.33      9.03 o 
   1  12  10        0.09       -0.06      1.56 o 
   2  12  10      113.66      105.80      6.38 o 
   3  12  10       45.33       46.65      5.86 o 
  -3  13  10       59.45       64.58      6.99 o 
  -2  13  10      119.24      127.91     15.33 o 
  -1  13  10       21.16       24.45      3.78 o 
   0  13  10      152.95      143.68      7.31 o 
   1  13  10        8.55        7.88      2.48 o 
   2  13  10       32.22       35.44      4.61 o 
   3  13  10       10.24        6.90      2.27 o 
  -3  14  10       23.26       24.80      3.11 o 
  -2  14  10        2.79        3.05      2.03 o 
  -1  14  10       40.22       43.44      4.88 o 
   0  14  10       30.93       34.53      4.49 o 
   1  14  10       11.99       11.52      2.91 o 
   2  14  10        1.92        4.24      2.23 o 
  -2  15  10        6.52        7.69      2.55 o 
  -1  15  10       24.17       29.05      4.27 o 
   0  15  10       63.39       54.27      5.55 o 
   1  15  10       53.90       53.31      5.15 o 
  -6   1  11        0.23       -0.05      2.06 o 
  -5   1  11       13.42       18.37      3.35 o 
  -4   1  11       83.88       75.62      5.02 o 
  -3   1  11       59.21       55.36      4.05 o 
  -2   1  11        8.18        5.24      1.34 o 
  -1   1  11       36.00       38.50      5.38 o 
   0   1  11        0.46        0.37      0.56 o 
   1   1  11        4.05        3.33      0.99 o 
   2   1  11      113.84      105.71      4.89 o 
   3   1  11      197.73      190.00      5.77 o 
   4   1  11       54.58       51.52      4.62 o 
   5   1  11       20.77       24.02      3.72 o 
  -6   2  11        0.13        1.00      1.98 o 
  -5   2  11        3.01        3.63      2.37 o 
  -4   2  11        4.99        6.85      3.49 o 
  -3   2  11       22.30       22.21      3.08 o 
  -2   2  11      638.03      599.55     45.32 o 
  -1   2  11       38.99       39.35      3.63 o 
   0   2  11        3.42        4.37      0.91 o 
   1   2  11       22.72       23.95      1.67 o 
   2   2  11      285.60      275.10     12.21 o 
   3   2  11       29.50       25.04      2.62 o 
   4   2  11       38.79       30.92      4.01 o 
   5   2  11       13.53       21.15      3.70 o 
  -6   3  11       13.90       21.55      3.91 o 
  -5   3  11        4.98        0.74      1.98 o 
  -4   3  11      273.21      268.81     18.01 o 
  -3   3  11      162.69      140.19     11.95 o 
  -2   3  11      178.40      162.26     16.39 o 
  -1   3  11        0.58       -0.29      0.64 o 
   0   3  11      115.49      128.10      4.78 o 
   1   3  11        2.44        5.24      1.31 o 
   2   3  11        6.49        4.53      1.18 o 
   3   3  11        1.33        1.77      1.18 o 
   4   3  11       10.84        9.74      1.97 o 
   5   3  11       10.46       10.34      2.90 o 
  -5   4  11       27.16       35.62      7.10 o 
  -4   4  11       72.15       69.70     10.34 o 
  -3   4  11        0.48        1.82      1.25 o 
  -2   4  11       21.09       29.43      2.65 o 
  -1   4  11       82.26       90.53      6.17 o 
   0   4  11      365.22      368.86     25.49 o 
   1   4  11      374.68      391.03     13.66 o 
   2   4  11      120.76      112.57      4.10 o 
   3   4  11       35.52       31.73      2.94 o 
   4   4  11        5.51        6.05      1.78 o 
   5   4  11        0.65        3.33      2.15 o 
  -5   5  11       44.02       44.59      8.41 o 
  -4   5  11        0.69        0.67      1.63 o 
  -3   5  11       17.47       22.26      2.59 o 
  -2   5  11        1.42        1.99      1.07 o 
  -1   5  11        2.01        4.76      1.31 o 
   0   5  11        1.58        2.02      0.87 o 
   1   5  11        0.65       -0.30      0.74 o 
   2   5  11       60.02       60.17      2.86 o 
   3   5  11        2.16        3.33      1.39 o 
   4   5  11       60.83       59.48      7.03 o 
   5   5  11        1.78        1.56      2.15 o 
  -5   6  11        3.89        4.00      2.23 o 
  -4   6  11       10.26       11.32      2.17 o 
  -3   6  11       90.07       86.35      6.67 o 
  -2   6  11       31.73       39.27      5.23 o 
  -1   6  11       11.28       10.94      1.83 o 
   0   6  11        5.60        7.22      1.47 o 
   1   6  11        2.74        3.43      1.04 o 
   2   6  11        7.43       11.14      1.61 o 
   3   6  11        0.29        1.29      1.08 o 
   4   6  11       31.84       30.14      3.38 o 
   5   6  11       16.19       18.47      2.79 o 
  -5   7  11       38.13       45.15      9.22 o 
  -4   7  11      107.56      103.03      9.51 o 
  -3   7  11       85.53       82.72      8.81 o 
  -2   7  11       80.21       77.65     10.55 o 
  -1   7  11       69.77       66.20      6.32 o 
   0   7  11       33.27       36.71      5.11 o 
   1   7  11        0.26       -0.42      0.94 o 
   2   7  11       66.03       67.92      3.36 o 
   3   7  11        0.03        0.40      0.99 o 
   4   7  11       32.09       34.05      3.78 o 
  -5   8  11        4.03        4.93      2.46 o 
  -4   8  11       41.54       40.69      6.10 o 
  -3   8  11      127.94      121.98     16.18 o 
  -2   8  11       57.21       52.49      5.30 o 
  -1   8  11       66.56       64.53      5.78 o 
   0   8  11        0.13        2.26      1.63 o 
   1   8  11        5.98        6.31      1.50 o 
   2   8  11       33.78       31.79      2.61 o 
   3   8  11       50.95       48.11      3.99 o 
   4   8  11       29.90       34.68      3.62 o 
  -4   9  11        0.47        1.07      1.47 o 
  -3   9  11       39.26       40.61      5.43 o 
  -2   9  11      152.24      155.78     16.18 o 
  -1   9  11        6.29        7.95      2.29 o 
   0   9  11      126.10      134.48      8.29 o 
   1   9  11       38.69       37.32      3.96 o 
   2   9  11       37.41       38.22      3.34 o 
   3   9  11        1.41        1.73      1.25 o 
   4   9  11        2.03        3.84      1.77 o 
  -4  10  11       25.86       33.01      3.04 o 
  -3  10  11        6.95        7.17      1.69 o 
  -2  10  11       19.38       21.82      2.54 o 
  -1  10  11       42.02       50.96      4.27 o 
   0  10  11        1.13        2.91      1.70 o 
   1  10  11        2.93        2.77      1.84 o 
   2  10  11       20.00       18.55      2.63 o 
   3  10  11       14.79       18.08      2.30 o 
   4  10  11        0.80        0.27      1.52 o 
  -4  11  11        1.82        3.02      1.46 o 
  -3  11  11        0.05        0.38      1.15 o 
  -2  11  11        5.57        4.30      2.15 o 
  -1  11  11       51.28       54.98      5.30 o 
   0  11  11       15.70       24.13      3.60 o 
   1  11  11        9.60       16.75      3.26 o 
   2  11  11       45.27       44.29      4.75 o 
   3  11  11        2.68        3.05      1.66 o 
  -3  12  11        4.17        6.71      1.77 o 
  -2  12  11       10.81       14.26      5.11 o 
  -1  12  11       42.46       42.88      5.98 o 
   0  12  11       17.68       19.50      4.24 o 
   1  12  11      159.06      176.61      8.11 o 
   2  12  11       29.71       33.56      4.52 o 
   3  12  11       60.61       54.45      4.79 o 
  -3  13  11       64.05       76.96      9.18 o 
  -2  13  11       25.46       29.86      4.22 o 
  -1  13  11       19.56       29.60      4.20 o 
   0  13  11       89.54       94.35      6.08 o 
   1  13  11      112.86      111.32      6.92 o 
   2  13  11        0.29       -0.39      1.76 o 
  -2  14  11        2.56        3.43      2.25 o 
  -1  14  11       55.67       54.08      6.17 o 
   0  14  11       21.80       30.80      4.39 o 
   1  14  11       34.57       33.36      4.58 o 
   0  15  11        1.34        4.97      2.25 o 
  -5   0  12      212.63      228.46     13.34 o 
  -4   0  12       38.33       36.38      5.98 o 
  -3   0  12      471.26      395.29     15.09 o 
  -2   0  12      180.76      169.27      9.35 o 
  -1   0  12        0.37        1.51      1.17 o 
   0   0  12       64.16       72.53      8.54 o 
   1   0  12        0.56        1.07      1.20 o 
   2   0  12      160.60      168.10      6.40 o 
   3   0  12      194.90      198.18     11.34 o 
   4   0  12       13.96       11.96      4.11 o 
   5   0  12        1.09        3.61      3.11 o 
  -5   1  12        2.81        3.59      2.11 o 
  -4   1  12       54.17       60.97      7.10 o 
  -3   1  12        3.16        2.49      1.67 o 
  -2   1  12       15.80       16.69      2.71 o 
  -1   1  12       84.30       90.79      5.00 o 
   0   1  12      561.00      543.64     36.62 o 
   1   1  12      321.22      335.46     20.68 o 
   2   1  12        5.92        6.33      1.60 o 
   3   1  12      380.08      344.07     10.40 o 
   4   1  12       29.19       33.13      4.31 o 
   5   1  12        0.05        1.84      1.93 o 
  -5   2  12        7.65        8.50      2.71 o 
  -4   2  12       55.54       55.94      4.62 o 
  -3   2  12       84.58       77.51      4.93 o 
  -2   2  12      345.70      325.54     22.32 o 
  -1   2  12        0.00        0.32      0.78 o 
   0   2  12      297.81      303.33     16.52 o 
   1   2  12      238.81      236.38     12.88 o 
   2   2  12      140.90      143.06      5.05 o 
   3   2  12        9.20        9.62      1.89 o 
   4   2  12       28.87       26.06      3.79 o 
   5   2  12        8.68       10.90      2.94 o 
  -5   3  12       14.49       10.92      2.81 o 
  -4   3  12      231.67      219.83     14.83 o 
  -3   3  12        4.57        6.16      1.86 o 
  -2   3  12        0.84        1.23      1.01 o 
  -1   3  12        6.42        5.55      1.11 o 
   0   3  12        9.57       13.34      1.40 o 
   1   3  12        1.76        1.68      0.88 o 
   2   3  12        5.58        6.06      1.59 o 
   3   3  12       25.56       27.63      2.93 o 
   4   3  12        0.14        1.18      1.84 o 
   5   3  12        7.59        7.24      2.87 o 
  -5   4  12        6.43        6.27      3.18 o 
  -4   4  12       32.17       35.34      5.92 o 
  -3   4  12      186.97      172.61     14.36 o 
  -2   4  12      193.95      183.77     12.08 o 
  -1   4  12       13.11       15.82      1.98 o 
   0   4  12       17.92       22.29      1.92 o 
   1   4  12       44.93       40.62      2.44 o 
   2   4  12        1.63        1.44      0.98 o 
   3   4  12        9.84        7.60      1.84 o 
   4   4  12       38.98       29.69      3.20 o 
   5   4  12        8.55        9.33      3.11 o 
  -5   5  12       26.72       25.92      4.92 o 
  -4   5  12       69.07       64.98     10.28 o 
  -3   5  12        0.09       -0.17      1.10 o 
  -2   5  12       27.38       25.33      3.86 o 
  -1   5  12        3.93        4.79      1.37 o 
   0   5  12       53.66       62.87      4.80 o 
   1   5  12      133.25      125.38      4.03 o 
   2   5  12       70.40       71.95      3.20 o 
   3   5  12       11.01        9.15      1.86 o 
   4   5  12       48.72       46.65      4.74 o 
  -5   6  12       28.42       33.29      4.54 o 
  -4   6  12       21.24       23.24      5.01 o 
  -3   6  12      182.54      165.94     18.14 o 
  -2   6  12        2.07        2.99      1.42 o 
  -1   6  12      123.62      132.29     12.00 o 
   0   6  12       70.26       74.92      4.62 o 
   1   6  12        8.17        9.38      1.55 o 
   2   6  12        7.74        8.76      1.57 o 
   3   6  12        2.95        2.98      1.43 o 
   4   6  12        0.39        0.33      1.45 o 
  -5   7  12        6.16        7.54      2.81 o 
  -4   7  12        8.19        7.67      2.12 o 
  -3   7  12       18.90       20.85      2.74 o 
  -2   7  12      170.64      157.65     18.06 o 
  -1   7  12       21.27       16.65      2.16 o 
   0   7  12      448.75      429.19     36.36 o 
   1   7  12        0.00       -0.21      0.99 o 
   2   7  12       17.82       22.14      2.31 o 
   3   7  12        1.57        3.13      1.58 o 
   4   7  12       86.14       80.27      7.50 o 
  -4   8  12        0.63        1.10      1.50 o 
  -3   8  12       88.22       90.92      9.65 o 
  -2   8  12        9.89       12.51      2.71 o 
  -1   8  12       45.76       52.29      8.66 o 
   0   8  12        4.34        4.35      1.82 o 
   1   8  12       25.19       30.48      3.70 o 
   2   8  12        6.12        6.40      1.52 o 
   3   8  12        2.91        1.90      1.33 o 
   4   8  12        3.83        1.07      1.57 o 
  -4   9  12        0.04        0.31      1.46 o 
  -3   9  12       81.75       77.37      9.51 o 
  -2   9  12      291.26      264.72     18.67 o 
  -1   9  12       78.48       76.78      6.60 o 
   0   9  12      101.97      104.75     11.96 o 
   1   9  12       26.54       34.29      3.99 o 
   2   9  12       36.49       33.48      3.27 o 
   3   9  12       14.47       15.01      2.21 o 
   4   9  12       14.30       20.05      3.61 o 
  -4  10  12        0.53       -1.07      1.17 o 
  -3  10  12        8.03        6.13      1.59 o 
  -2  10  12        0.91        1.76      1.88 o 
  -1  10  12        6.16        6.17      2.32 o 
   0  10  12      193.70      185.21     14.40 o 
   1  10  12      146.19      147.63      7.18 o 
   2  10  12        8.84        8.79      2.49 o 
   3  10  12      121.29      118.72      9.14 o 
  -3  11  12        0.91        1.66      1.37 o 
  -2  11  12       38.33       46.62     12.21 o 
  -1  11  12        5.02        5.85      2.30 o 
   0  11  12       17.77       22.54      6.23 o 
   1  11  12      154.93      146.96      7.44 o 
   2  11  12       31.28       26.97      4.10 o 
   3  11  12       55.16       49.72      5.99 o 
  -3  12  12        0.86        2.56      1.75 o 
  -2  12  12        2.73        2.06      1.95 o 
  -1  12  12       21.20       16.30      3.30 o 
   0  12  12        8.42        9.99      2.81 o 
   1  12  12       15.26       17.80      3.52 o 
   2  12  12       16.78       15.25      3.37 o 
  -2  13  12       90.36       96.26     20.06 o 
  -1  13  12        6.58        7.33      2.51 o 
   0  13  12       33.24       36.21      4.98 o 
   1  13  12        1.71        2.52      2.06 o 
   2  13  12        9.37       11.59      3.49 o 
  -1  14  12       10.45       10.32      2.78 o 
   0  14  12       39.05       38.45      4.85 o 
  -5   1  13        3.29        2.73      2.18 o 
  -4   1  13       41.25       38.68      4.49 o 
  -3   1  13      685.42      661.68     39.75 o 
  -2   1  13      251.81      249.43      8.37 o 
  -1   1  13       77.36       66.05      5.81 o 
   0   1  13       11.37       13.80      1.48 o 
   1   1  13        1.03        2.73      1.07 o 
   2   1  13      265.15      269.91      7.08 o 
   3   1  13      127.28      118.02      6.51 o 
   4   1  13        1.57        2.71      1.95 o 
  -5   2  13        7.67        7.84      2.69 o 
  -4   2  13       75.85       72.46      5.33 o 
  -3   2  13       92.26       82.50      5.33 o 
  -2   2  13        0.06       -0.03      1.02 o 
  -1   2  13       11.28       11.87      1.57 o 
   0   2  13       43.14       49.55      2.27 o 
   1   2  13        0.35        1.81      0.99 o 
   2   2  13      306.43      282.09      8.24 o 
   3   2  13       58.98       63.98      4.96 o 
   4   2  13        1.17        2.29      2.07 o 
  -5   3  13        7.37        7.46      2.74 o 
  -4   3  13        0.03        0.28      1.65 o 
  -3   3  13      125.72      128.38     14.89 o 
  -2   3  13        4.73        7.20      1.71 o 
  -1   3  13       60.06       53.09      3.82 o 
   0   3  13      187.94      190.53      8.85 o 
   1   3  13        6.60        8.94      1.49 o 
   2   3  13        6.53        4.75      1.62 o 
   3   3  13       81.70       66.41      3.91 o 
   4   3  13        8.19        7.92      2.63 o 
  -5   4  13        1.07        2.16      2.15 o 
  -4   4  13       58.53       57.40     10.22 o 
  -3   4  13       15.82       20.88      2.73 o 
  -2   4  13        5.04        4.72      1.52 o 
  -1   4  13        5.00        4.40      1.33 o 
   0   4  13        0.79        0.80      0.90 o 
   1   4  13        4.15        4.21      1.18 o 
   2   4  13       11.70       10.89      2.13 o 
   3   4  13        1.00        1.68      1.39 o 
   4   4  13       26.89       27.97      4.05 o 
  -5   5  13        6.62       12.42      3.68 o 
  -4   5  13        9.61        9.24      2.55 o 
  -3   5  13       35.18       44.53      6.88 o 
  -2   5  13      115.29      115.61      8.54 o 
  -1   5  13        2.26        3.23      1.31 o 
   0   5  13        0.61        1.22      1.29 o 
   1   5  13       45.92       46.32      2.69 o 
   2   5  13        5.44        6.13      1.71 o 
   3   5  13       15.85       15.87      2.43 o 
   4   5  13        2.76        1.53      1.54 o 
  -4   6  13        4.02        5.41      1.82 o 
  -3   6  13        4.57        6.21      1.89 o 
  -2   6  13       56.26       56.29      6.04 o 
  -1   6  13        2.41        2.78      1.30 o 
   0   6  13       21.30       19.19      4.61 o 
   1   6  13      147.68      140.77      7.25 o 
   2   6  13        2.93        3.24      1.24 o 
   3   6  13       62.83       62.44      6.38 o 
   4   6  13       41.50       38.07      3.80 o 
  -4   7  13        0.06        1.82      1.52 o 
  -3   7  13       30.99       33.27      4.29 o 
  -2   7  13      192.38      181.38     19.04 o 
  -1   7  13       28.86       32.95      3.95 o 
   0   7  13        1.59        3.47      1.84 o 
   1   7  13       64.48       64.34      3.63 o 
   2   7  13       12.92       15.38      2.02 o 
   3   7  13       97.93       90.11      8.67 o 
   4   7  13        0.20        0.72      1.55 o 
  -4   8  13        0.37       -0.65      1.39 o 
  -3   8  13        0.11        1.91      1.54 o 
  -2   8  13       57.51       62.45      7.58 o 
  -1   8  13       23.92       28.47      3.90 o 
   0   8  13       20.11       20.60      3.37 o 
   1   8  13        7.63       11.49      2.63 o 
   2   8  13       37.73       39.99      3.10 o 
   3   8  13        0.49       -0.04      1.35 o 
  -4   9  13       24.40       26.52      4.25 o 
  -3   9  13       18.65       21.03      3.43 o 
  -2   9  13      111.71      117.11     22.93 o 
  -1   9  13       36.93       39.43      5.73 o 
   0   9  13        0.72        3.47      1.98 o 
   1   9  13       19.70       18.64      3.21 o 
   2   9  13        2.10        2.39      1.47 o 
   3   9  13        0.74        0.74      1.46 o 
  -3  10  13       21.12       20.93      2.93 o 
  -2  10  13       52.65       57.38      9.72 o 
  -1  10  13      181.71      179.72     26.98 o 
   0  10  13        0.36       -1.93      1.63 o 
   1  10  13      230.11      227.22      9.07 o 
   2  10  13        9.68       12.07      2.90 o 
   3  10  13        7.36        9.56      2.17 o 
  -3  11  13        8.56       10.91      4.42 o 
  -2  11  13       40.77       39.62      9.59 o 
  -1  11  13      232.02      229.59     19.13 o 
   0  11  13      310.61      292.31     26.87 o 
   1  11  13       16.21       16.44      3.30 o 
   2  11  13        1.35        2.43      2.09 o 
  -2  12  13       43.79       44.41      6.79 o 
  -1  12  13       19.26       21.20      3.79 o 
   0  12  13        6.61        9.25      2.81 o 
   1  12  13       17.17       22.19      3.78 o 
  -1  13  13       28.40       34.67      4.54 o 
   0  13  13        2.09        1.66      2.00 o 
  -5   0  14       29.42       30.77      6.23 o 
  -4   0  14        0.00        0.00      2.49 o 
  -3   0  14      168.18      146.81      9.97 o 
  -2   0  14      226.89      236.96     12.09 o 
  -1   0  14      238.11      258.91     11.97 o 
   0   0  14       24.42       21.77      2.35 o 
   1   0  14       10.71       13.06      3.18 o 
   2   0  14      172.45      150.93      9.97 o 
   3   0  14      107.76       89.10      8.47 o 
   4   0  14       11.78       10.71      4.24 o 
  -5   1  14       30.28       36.17      4.80 o 
  -4   1  14        9.05       12.22      2.91 o 
  -3   1  14        0.06        0.39      1.58 o 
  -2   1  14        1.41        3.12      1.76 o 
  -1   1  14       33.25       33.15      2.93 o 
   0   1  14        1.41        2.23      0.93 o 
   1   1  14       47.05       46.37      2.69 o 
   2   1  14      173.71      170.69      7.45 o 
   3   1  14        4.91        4.28      2.16 o 
   4   1  14       13.32       10.03      2.94 o 
  -5   2  14        0.00        1.17      2.02 o 
  -4   2  14        2.97        0.75      1.85 o 
  -3   2  14       57.35       63.59      5.98 o 
  -2   2  14        4.52        5.19      1.62 o 
  -1   2  14        7.91       10.89      1.61 o 
   0   2  14        1.88        2.53      0.94 o 
   1   2  14        6.88        9.99      1.96 o 
   2   2  14       71.70       68.62      3.96 o 
   3   2  14       28.20       31.97      4.29 o 
   4   2  14        7.99        3.69      2.36 o 
  -4   3  14        2.48        4.48      2.25 o 
  -3   3  14      149.89      152.16     13.58 o 
  -2   3  14        0.79        0.33      1.17 o 
  -1   3  14       16.29       18.05      2.35 o 
   0   3  14      360.09      356.44     15.14 o 
   1   3  14       66.19       66.98      3.81 o 
   2   3  14        0.34        1.59      1.39 o 
   3   3  14      138.74      113.24      5.20 o 
   4   3  14        5.22        4.20      2.41 o 
  -4   4  14        1.16       -0.75      1.67 o 
  -3   4  14       66.53       60.10      6.09 o 
  -2   4  14       29.35       26.32      2.93 o 
  -1   4  14        3.18        3.71      1.42 o 
   0   4  14       34.75       34.79      2.94 o 
   1   4  14       14.56       13.47      1.85 o 
   2   4  14       17.40       16.60      2.44 o 
   3   4  14       13.12       13.20      2.32 o 
   4   4  14        0.58        0.13      2.02 o 
  -4   5  14        9.82        8.43      2.60 o 
  -3   5  14      326.38      302.77     24.11 o 
  -2   5  14       34.38       32.70      3.98 o 
  -1   5  14      180.77      173.40      9.75 o 
   0   5  14       17.30       19.44      3.24 o 
   1   5  14       57.78       58.88      3.08 o 
   2   5  14       10.36       13.04      2.34 o 
   3   5  14       27.37       26.13      3.12 o 
  -4   6  14        0.68        1.45      2.49 o 
  -3   6  14        9.25        7.92      1.98 o 
  -2   6  14        8.76        9.10      2.10 o 
  -1   6  14       12.78       12.63      2.14 o 
   0   6  14        7.11        8.36      2.33 o 
   1   6  14        0.05       -0.67      1.16 o 
   2   6  14        9.21        8.70      2.07 o 
   3   6  14       90.44       81.09      4.88 o 
  -4   7  14        0.04       -0.48      1.53 o 
  -3   7  14       10.44       11.88      2.31 o 
  -2   7  14      108.90      107.44     11.93 o 
  -1   7  14      197.16      194.84     44.68 o 
   0   7  14        7.42        7.10      2.20 o 
   1   7  14      209.73      189.80      7.83 o 
   2   7  14        0.46        0.88      1.40 o 
   3   7  14        3.54        5.44      1.91 o 
  -3   8  14       37.67       37.43      3.73 o 
  -2   8  14        3.25        3.25      2.79 o 
  -1   8  14       17.22       18.05      3.29 o 
   0   8  14        8.09        6.05      2.33 o 
   1   8  14       31.22       31.44      4.05 o 
   2   8  14        0.82        1.23      1.26 o 
   3   8  14       11.95       15.44      3.41 o 
  -3   9  14       26.63       24.41      3.19 o 
  -2   9  14        6.18        6.10      2.33 o 
  -1   9  14       40.04       35.63      6.23 o 
   0   9  14        0.95        0.47      1.74 o 
   1   9  14       71.31       67.50      5.15 o 
   2   9  14        0.85        1.18      1.80 o 
  -3  10  14       10.62       11.72      2.93 o 
  -2  10  14        1.66        3.08      2.12 o 
  -1  10  14       47.51       46.18      5.09 o 
   0  10  14       27.13       26.97      5.48 o 
   1  10  14        2.37        4.22      2.25 o 
   2  10  14        0.04        0.83      1.70 o 
  -2  11  14        8.28       11.94      3.43 o 
  -1  11  14       41.60       38.03      4.81 o 
   0  11  14       27.18       26.34      4.10 o 
   1  11  14       12.82       16.70      4.24 o 
  -1  12  14        3.62        4.65      2.30 o 
   0  12  14        6.74        8.14      2.68 o 
  -4   1  15        0.06       -1.44      1.80 o 
  -3   1  15        6.09        4.65      2.00 o 
  -2   1  15       23.01       27.60      3.83 o 
  -1   1  15        3.09        5.67      1.57 o 
   0   1  15        7.18        8.04      1.60 o 
   1   1  15        0.25       -0.55      1.10 o 
   2   1  15        6.17        6.55      2.51 o 
   3   1  15       44.01       44.03      5.11 o 
  -4   2  15       96.99       92.71      9.10 o 
  -3   2  15        1.34        1.63      1.86 o 
  -2   2  15        5.65        8.62      2.46 o 
  -1   2  15        0.36        0.10      1.17 o 
   0   2  15        9.10       10.52      1.49 o 
   1   2  15       40.31       46.34      3.43 o 
   2   2  15        2.00        1.04      1.39 o 
   3   2  15       74.95       62.61      5.58 o 
  -4   3  15        9.08        9.79      2.90 o 
  -3   3  15      127.23      134.89      7.18 o 
  -2   3  15       44.66       46.32      4.21 o 
  -1   3  15        6.19        7.47      1.80 o 
   0   3  15        0.66        1.97      1.06 o 
   1   3  15        0.07        1.10      1.31 o 
   2   3  15       25.78       22.80      2.91 o 
   3   3  15       10.26       11.57      3.13 o 
  -4   4  15       41.07       39.18      5.11 o 
  -3   4  15       75.58       74.65      6.96 o 
  -2   4  15        2.94        3.61      1.53 o 
  -1   4  15      109.52      107.36      6.89 o 
   0   4  15      103.26       93.00     11.21 o 
   1   4  15        5.29        6.58      1.85 o 
   2   4  15       62.64       51.81      3.90 o 
   3   4  15       20.61       15.27      2.68 o 
  -4   5  15        4.45        5.97      2.60 o 
  -3   5  15        3.76        6.26      1.99 o 
  -2   5  15        2.62        4.01      1.67 o 
  -1   5  15        5.84        5.99      1.77 o 
   0   5  15       26.26       25.28      3.56 o 
   1   5  15        2.31        2.50      1.53 o 
   2   5  15        1.18        1.28      1.51 o 
   3   5  15       33.64       34.07      3.66 o 
  -3   6  15       56.49       50.42      5.31 o 
  -2   6  15       81.48       88.05      5.66 o 
  -1   6  15      158.97      153.71     24.93 o 
   0   6  15       25.73       25.48      4.80 o 
   1   6  15        0.21       -1.01      2.37 o 
   2   6  15      115.96      116.18      7.09 o 
   3   6  15        8.33        8.75      2.21 o 
  -3   7  15        6.36        7.38      2.06 o 
  -2   7  15        6.26        7.19      2.12 o 
  -1   7  15        2.21        1.85      1.97 o 
   0   7  15        1.99        2.87      1.98 o 
   1   7  15        2.64        4.91      2.11 o 
   2   7  15        4.53        1.81      1.65 o 
  -3   8  15       21.17       24.10      3.20 o 
  -2   8  15       47.14       50.33      5.30 o 
  -1   8  15       51.87       57.28      8.16 o 
   0   8  15       25.23       21.20      3.51 o 
   1   8  15        6.44        8.28      2.60 o 
   2   8  15        1.05        3.61      2.99 o 
  -2   9  15        1.75        1.95      2.16 o 
  -1   9  15       73.99       81.58     13.83 o 
   0   9  15        2.22        2.01      2.02 o 
   1   9  15       16.80       15.98      4.36 o 
   2   9  15        8.66        5.36      3.49 o 
  -2  10  15        0.57        1.91      2.12 o 
  -1  10  15        3.43        3.71      2.27 o 
   0  10  15       18.79       17.08      3.52 o 
   1  10  15       12.34       13.87      3.12 o 
  -4   0  16      122.50      141.43     11.34 o 
  -3   0  16      100.04       86.85      8.60 o 
  -2   0  16       95.03       89.84      8.35 o 
  -1   0  16       32.09       34.76      5.86 o 
   0   0  16      133.93      139.44      6.67 o 
   1   0  16      100.83      116.09      6.25 o 
   2   0  16      124.29      116.64      9.72 o 
   3   0  16      129.91      126.36     10.72 o 
  -3   1  16       96.86       87.33      6.79 o 
  -2   1  16        8.20       12.93      2.98 o 
  -1   1  16        0.01       -0.88      1.54 o 
   0   1  16       19.22       20.40      2.32 o 
   1   1  16        8.72       10.69      2.13 o 
   2   1  16        0.45        0.87      2.03 o 
   3   1  16       55.01       48.57      5.49 o 
  -3   2  16       59.92       55.88      5.19 o 
  -2   2  16        0.29       -0.06      1.63 o 
  -1   2  16       68.71       67.43      7.01 o 
   0   2  16      121.28      121.49      5.10 o 
   1   2  16        3.97        3.38      1.74 o 
   2   2  16       73.31       63.52      5.24 o 
   3   2  16        1.93        2.35      2.42 o 
  -3   3  16        2.61        5.61      2.47 o 
  -2   3  16       20.06       23.11      2.96 o 
  -1   3  16       19.85       20.98      2.74 o 
   0   3  16       17.00       19.81      4.73 o 
   1   3  16       26.77       25.88      3.09 o 
   2   3  16        3.42        6.19      1.94 o 
   3   3  16       10.19        6.84      2.78 o 
  -3   4  16       11.83       14.98      3.39 o 
  -2   4  16       38.65       39.50      3.76 o 
  -1   4  16       12.22       11.17      2.23 o 
   0   4  16        1.76        2.27      1.73 o 
   1   4  16        1.91        1.84      1.52 o 
   2   4  16        7.67        7.16      2.08 o 
  -3   5  16        3.82        3.67      1.83 o 
  -2   5  16      131.85      134.16      9.41 o 
  -1   5  16        0.65        0.31      1.70 o 
   0   5  16       99.27      101.65     16.39 o 
   1   5  16       15.01       16.31      3.30 o 
   2   5  16       21.90       23.60      3.15 o 
  -3   6  16       10.05        9.02      2.30 o 
  -2   6  16        2.41        2.20      1.77 o 
  -1   6  16       30.67       35.51      7.10 o 
   0   6  16        4.74        8.05      2.50 o 
   1   6  16        3.63        5.73      3.36 o 
   2   6  16        5.00        6.11      2.08 o 
  -2   7  16       46.25       48.68      5.54 o 
  -1   7  16       12.52       14.77      3.19 o 
   0   7  16       94.42       86.86      5.94 o 
   1   7  16       18.61       21.55      5.48 o 
  -2   8  16       53.71       57.85      8.41 o 
  -1   8  16       13.56       17.51      4.49 o 
   0   8  16       15.54       15.09      3.25 o 
   1   8  16        0.84        4.69      2.24 o 
  -1   9  16       13.06       16.20      3.55 o 
   0   9  16       15.82       20.46      3.78 o 
  -3   1  17       84.66       82.80      6.60 o 
  -2   1  17       28.84       30.41      4.23 o 
  -1   1  17        3.23        4.32      2.15 o 
   0   1  17       35.88       37.28      3.08 o 
   1   1  17       97.62      103.86      5.15 o 
   2   1  17      163.42      168.43      8.45 o 
  -3   2  17      103.49      101.15      6.82 o 
  -2   2  17        1.86       -0.67      1.89 o 
  -1   2  17        0.13        0.68      1.44 o 
   0   2  17        2.42        4.48      2.87 o 
   1   2  17       20.68       19.86      2.94 o 
   2   2  17       49.29       48.60      5.42 o 
  -2   3  17       16.21       16.40      3.39 o 
  -1   3  17       26.38       24.49      3.11 o 
   0   3  17       11.79       16.57      4.61 o 
   1   3  17        0.05       -0.49      1.45 o 
   2   3  17        0.85        2.81      2.33 o 
  -2   4  17        1.79        1.59      1.69 o 
  -1   4  17        0.21        1.03      1.88 o 
   0   4  17        0.78        1.49      2.74 o 
   1   4  17        0.05        1.67      1.93 o 
  -2   5  17       74.39       75.02      9.93 o 
  -1   5  17       17.72       20.31      3.99 o 
   0   5  17       13.93       17.94      5.11 o 
   1   5  17       39.06       34.14      6.35 o 
  -1   6  17       38.60       42.91      5.02 o 
   0   6  17        1.73        1.65      1.82 o 
   1   6  17        0.00        0.37      2.37 o 
  -1   7  17       16.90       20.00      3.62 o 
   0   7  17       14.70       15.28      3.25 o 
  -1   0  18        5.44        9.72      4.11 o 
   0   0  18        2.87        3.01      2.29 o 
   1   0  18       10.04       11.21      4.36 o 
  -1   1  18       37.74       44.79      5.02 o 
   0   1  18        2.22        5.73      3.36 o 
   1   1  18       62.46       65.24      5.67 o 
  -1   2  18       18.84       16.14      3.52 o 
   0   2  18        3.91        4.24      3.36 o 
  -1   3  18       27.17       29.90      6.23 o 
   0   3  18       24.27       24.92      5.73 o 
                                                 
